# Supplementary material for: Differential transcriptional invasion signatures from patient derived organoid models define a functional prognostic tool for head and neck cancer
Source: Oncogene. 2024 Jun 28;43(32):2463–74. doi: 10.1038/s41388-024-03091-4 (PMC11315671; doi:10.1038/s41388-024-03091-4)
Supplement: Supplementary file 2 — Supplementary_Table_1 [file 41388_2024_3091_MOESM2_ESM.xlsx]

## Sheet: Supplementary_Table_1_DE_Genes_
Supplementary Table 1
Supplementary Table 1: Differential expression analysis from single cell mRNA sequencing of invasive (Collagen) versus non-invasive (Matrigel) models
Gene	p_val	logFC	pct_1	pct_2	p_val_adj	auc
ODC1	3.98e-231	1.013	96.54	60.39	6.57e-228	0.9373
TNFAIP3	3.72e-188	0.9464	91.06	38.31	2.85e-185	0.8871
THBS1	6.12e-142	0.8405	78.77	28.9	1.78e-139	0.8257
FST	1.07e-147	0.8271	82.23	31.6	3.55e-145	0.8358
IL1A	4.16e-163	0.758	99.44	90.15	1.79e-160	0.8686
LAMC2	1.29e-204	0.7534	100	95.78	1.26e-201	0.9134
CLDN1	5.92e-76	0.7376	72.85	47.62	2.93e-74	0.7417
EREG	3.04e-145	0.7211	94.41	64.83	9.32e-143	0.846
AREG	8.25e-141	0.711	95.98	76.41	2.33e-138	0.8417
TFRC	2.54e-152	0.7001	92.51	55.84	8.79e-150	0.8528
AMIGO2	1.71e-137	0.6681	94.3	72.51	4.48e-135	0.8372
IFRD1	4.18e-191	0.6679	85.59	27.06	3.59e-188	0.8818
PPIF	1.17e-209	0.6418	98.44	93.18	1.26e-206	0.9185
GLIPR1	1.59e-151	0.6331	94.08	70.02	5.43e-149	0.854
CYR61	1.84e-104	0.6325	75.2	30.95	2.04e-102	0.778
KLF6	1.98e-121	0.632	95.75	76.08	3.19e-119	0.8169
HBEGF	7.45e-104	0.6129	95.31	78.03	8e-102	0.7927
ADRB2	4.05e-160	0.6089	73.63	14.18	1.61e-157	0.8304
MICAL2	2.76e-125	0.6081	93.52	67.21	5.15e-123	0.8212
IL6ST	1.31e-146	0.5999	93.41	78.46	4.26e-144	0.8487
MIR22HG	4.95e-126	0.5979	78.21	27.49	9.4e-124	0.8055
ATP6V0B	2.48e-178	0.5968	96.87	84.85	1.52e-175	0.8855
TXNRD1	8.55e-136	0.5843	97.21	88.74	2.14e-133	0.8358
DUSP14	7.38e-125	0.5791	91.17	69.37	1.32e-122	0.8206
NIP7	1.17e-154	0.5781	92.07	67.1	4.26e-152	0.8572
PLAU	5.93e-125	0.57	99.11	94.7	1.09e-122	0.822
CCDC86	1.76e-144	0.5647	92.29	68.61	5.32e-142	0.8453
YRDC	4.39e-143	0.5625	90.06	57.68	1.31e-140	0.8417
SRM	4.43e-135	0.5564	96.54	80.95	1.09e-132	0.8347
GADD45A	2.45e-95	0.5561	90.39	66.99	2.14e-93	0.7792
SLC7A5	1.84e-116	0.5443	96.09	83.55	2.79e-114	0.8105
NT5E	4.14e-92	0.5442	94.53	78.35	3.32e-90	0.7753
HMGA2	6.18e-109	0.5426	88.6	61.36	7.58e-107	0.7979
HSPH1	1.32e-167	0.5412	98.1	90.37	6.29e-165	0.8737
CTPS1	1.59e-126	0.5379	88.49	57.36	3.11e-124	0.8207
KRT80	1.24e-70	0.5373	89.5	62.77	5.23e-69	0.7389
PTPRK	3.86e-92	0.5347	80	50.87	3.11e-90	0.7698
CYLD	1.75e-128	0.5326	83.69	41.34	3.84e-126	0.8176
RND3	7.29e-97	0.5308	95.2	79.76	6.52e-95	0.7826
SRPRB	2.1e-133	0.5302	89.5	52.6	5.07e-131	0.8287
NOL9	2.15e-132	0.5292	88.72	59.52	5.02e-130	0.8286
ITGAV	5.9e-95	0.5278	88.27	71.32	5.09e-93	0.7788
LTV1	2.18e-124	0.5275	89.61	58.55	3.84e-122	0.8184
SLC7A11	1.42e-87	0.5257	63.13	22.84	9.93e-86	0.742
NOP2	7.23e-127	0.5215	90.06	57.9	1.44e-124	0.8215
DDX21	1.39e-182	0.5174	99.11	94.48	9.04e-180	0.8902
DKC1	1.53e-145	0.5174	96.87	86.47	4.77e-143	0.8478
SLC3A2	1.89e-160	0.5161	98.99	93.07	7.66e-158	0.8655
TNC	1.86e-91	0.5013	65.25	22.62	1.45e-89	0.7488
OLR1	4.51e-61	0.5011	77.54	57.03	1.52e-59	0.7193
LAMA3	1.69e-98	0.4968	98.77	90.58	1.55e-96	0.7852
SGK1	7.53e-114	0.4924	68.83	19.37	1.07e-111	0.7784
PSME3	3.25e-165	0.4921	98.66	90.04	1.46e-162	0.8709
KYNU	8.4e-75	0.4917	95.87	81.93	4.02e-73	0.7476
DUSP1	2.72e-84	0.4903	84.25	49.89	1.74e-82	0.7586
F3	4.28e-102	0.4901	99.55	95.89	4.4e-100	0.7905
BIRC3	9.05e-73	0.4893	76.76	43.94	4.08e-71	0.7364
CXCL8	4.28e-57	0.4874	73.74	41.02	1.28e-55	0.707
IL1B	5.85e-104	0.4851	99.44	96	6.35e-102	0.7932
AMOTL2	4.9e-92	0.4837	96.76	88.2	3.89e-90	0.7755
PNO1	2.88e-122	0.4817	86.48	45.78	4.8e-120	0.812
CXCL2	2.73e-105	0.4817	55.31	9.199	3.07e-103	0.7441
SLC7A6	1.16e-124	0.4812	78.77	29.98	2.06e-122	0.8055
C1orf122	3.86e-124	0.477	92.74	76.3	6.74e-122	0.8203
NFKB1	2.84e-109	0.4763	90.17	67.86	3.54e-107	0.7993
TMEM138	2.31e-114	0.4759	85.25	49.24	3.31e-112	0.8022
LARP4	8.51e-121	0.4748	90.84	67.75	1.36e-118	0.815
NRG1	6.03e-73	0.4748	86.48	63.64	2.73e-71	0.7427
LAMB3	1.38e-136	0.4745	99.44	96.86	3.53e-134	0.8369
SFPQ	7.75e-142	0.4714	97.77	91.13	2.22e-139	0.8434
DNAJB11	2.76e-109	0.4708	89.94	66.23	3.47e-107	0.7991
EIF3J	2.31e-126	0.4671	93.52	79.22	4.44e-124	0.8234
NIPA2	7.57e-116	0.4667	93.07	69.48	1.12e-113	0.8088
ARNTL2	5.55e-101	0.4666	93.41	77.38	5.54e-99	0.7884
PALLD	1.24e-89	0.4666	90.61	76.19	9.22e-88	0.7712
HNRNPAB	1.05e-142	0.4653	99.55	94.48	3.09e-140	0.8444
DDX3X	1.17e-136	0.4645	97.54	85.39	3.02e-134	0.8369
AKAP12	9.17e-69	0.4635	68.38	33.12	3.7e-67	0.7224
KLHL21	3.11e-87	0.4619	84.47	55.84	2.17e-85	0.7644
DPH2	8.37e-119	0.4614	81.45	38.64	1.3e-116	0.8034
SERPINB2	1.24e-109	0.4608	47.6	2.273	1.59e-107	0.7276
AKIRIN1	8.78e-101	0.4585	88.27	63.85	8.69e-99	0.7866
ZMPSTE24	1.65e-115	0.4568	85.81	54.44	2.41e-113	0.8051
AMD1	1.91e-101	0.4549	91.84	72.4	1.93e-99	0.7887
CDKN1A	6.86e-69	0.4522	92.85	75.76	2.79e-67	0.7371
SELT	2.54e-148	0.4519	97.88	91.02	8.53e-146	0.8512
NFKBIB	8.89e-112	0.4498	85.7	48.38	1.19e-109	0.7986
PMEPA1	1.44e-86	0.4496	96.87	87.45	9.79e-85	0.767
JUN	6.13e-79	0.4486	84.13	50.32	3.36e-77	0.7501
PURB	1.6e-113	0.4479	94.41	80.52	2.24e-111	0.8063
TIPARP	1.31e-95	0.4475	94.64	77.71	1.15e-93	0.7806
GCLM	6.78e-88	0.4475	86.93	62.66	4.84e-86	0.7669
SLC39A14	1.78e-99	0.446	85.47	52.06	1.68e-97	0.7822
RHOB	4.42e-77	0.4458	81.56	49.35	2.29e-75	0.7463
GTPBP4	6.22e-116	0.4443	93.3	79.33	9.28e-114	0.8095
SEMA3C	2.57e-88	0.4443	71.62	32.14	1.86e-86	0.754
FEZ1	1.84e-82	0.4416	86.48	61.69	1.1e-80	0.7582
ITGB6	7.65e-51	0.4386	77.43	60.71	1.93e-49	0.7
PRSS23	1.44e-56	0.4381	69.05	43.61	4.27e-55	0.7054
PTP4A1	9e-90	0.4376	98.66	89.72	6.74e-88	0.772
CSF2	3.32e-125	0.4369	50.06	1.299	6.15e-123	0.7461
SRP19	2.3e-92	0.4367	92.85	73.48	1.86e-90	0.7754
CDV3	1.27e-132	0.435	96.31	89.18	3.03e-130	0.8318
VIMP	1.6e-100	0.434	89.94	64.07	1.57e-98	0.7864
CIAPIN1	1.93e-100	0.4336	91.84	70.89	1.88e-98	0.7872
ZBED2	3.54e-74	0.4297	88.49	70.89	1.66e-72	0.7457
CYCS	1.2e-137	0.4295	99.66	96	3.17e-135	0.8382
MARS	4.64e-97	0.4261	89.83	70.78	4.17e-95	0.782
TDG	2.94e-92	0.423	89.39	64.29	2.37e-90	0.7741
CDK6	1.97e-96	0.4228	94.75	87.99	1.76e-94	0.7821
EMC7	1.94e-100	0.4184	92.18	75.97	1.88e-98	0.7875
GFM1	5.2e-96	0.4158	88.72	67.21	4.61e-94	0.78
LYAR	1.43e-88	0.4136	90.61	75.54	1.04e-86	0.7695
NOP58	1.64e-120	0.4133	96.87	89.83	2.61e-118	0.8161
TMEM33	2.97e-97	0.4096	92.96	80.95	2.69e-95	0.7831
SLC25A33	2.87e-113	0.4087	70.5	21.54	3.95e-111	0.7806
SRF	3.81e-84	0.4071	88.94	64.07	2.41e-82	0.7615
GPATCH4	2.74e-87	0.4064	79.44	46.43	1.91e-85	0.7611
GLRX2	4.26e-82	0.4023	87.6	59.63	2.54e-80	0.7575
TMEM52B	3.32e-86	0.4021	49.27	9.307	2.23e-84	0.7135
RFK	1.11e-87	0.4019	88.94	65.48	7.84e-86	0.7672
SLC31A2	5.5e-104	0.401	75.75	31.17	6e-102	0.7777
WWC1	2.72e-88	0.4005	78.77	39.94	1.96e-86	0.7603
SLC2A6	4.61e-77	0.4004	80.78	51.62	2.38e-75	0.7466
SLC25A32	8.65e-88	0.4001	84.36	49.68	6.11e-86	0.764
CBFB	2.03e-91	0.3998	91.28	74.89	1.57e-89	0.7739
TIMM17A	1.88e-93	0.3986	87.26	62.99	1.56e-91	0.7755
ADAMTS1	5.48e-72	0.3967	52.74	14.83	2.42e-70	0.7041
FTSJ1	7.4e-88	0.395	92.51	76.08	5.24e-86	0.7686
ARF4	1.84e-109	0.3942	96.87	89.07	2.33e-107	0.801
NOP16	1.41e-84	0.3941	88.83	65.15	9.07e-83	0.7623
SEC23B	1.2e-84	0.3939	92.29	74.13	7.74e-83	0.7634
ABCF2	5.81e-87	0.392	85.14	57.14	4.01e-85	0.7644
FADS3	5.38e-99	0.3918	58.77	13.96	5.05e-97	0.7457
FAM208B	4.97e-83	0.3914	88.04	70.89	3.02e-81	0.7603
TMED5	2.31e-83	0.3906	85.47	59.63	1.42e-81	0.7592
BTG3	8.72e-65	0.3895	87.82	71.65	3.21e-63	0.7292
NSUN2	7.85e-108	0.389	93.18	83.87	9.36e-106	0.7985
KPNA4	4.48e-103	0.3889	94.97	89.61	4.67e-101	0.7919
DNAJA1	3.26e-153	0.3887	98.77	96	1.15e-150	0.8571
PPP1R15A	2.07e-64	0.3869	89.61	71.21	7.54e-63	0.7286
FOSB	4.98e-67	0.3851	63.46	27.16	1.94e-65	0.7139
NEDD4L	1.74e-43	0.3851	87.49	81.06	3.45e-42	0.6869
TPM1	1.29e-73	0.3848	91.4	81.93	5.97e-72	0.7455
MOB3B	2.54e-69	0.3812	82.57	50.97	1.04e-67	0.7338
COL12A1	1.43e-86	0.3796	61.9	19.59	9.74e-85	0.7371
DKK3	2.25e-33	0.378	56.87	41.77	3.13e-32	0.652
DEGS1	1.37e-81	0.3769	89.94	71.75	8.06e-80	0.7582
SPHK1	1.2e-95	0.3765	70.06	26.19	1.06e-93	0.7602
ANKRD40	1.07e-83	0.3757	89.61	65.69	6.64e-82	0.761
TNFRSF12A	9.03e-114	0.3727	97.32	93.83	1.28e-111	0.807
FYTTD1	5.73e-78	0.372	90.5	71.97	3.05e-76	0.7523
NIFK	2.55e-81	0.3711	88.6	67.75	1.49e-79	0.7573
BRMS1	3.12e-83	0.3709	85.7	64.83	1.9e-81	0.7597
WTAP	2.04e-85	0.3708	92.29	78.35	1.35e-83	0.7648
RRP15	1.37e-78	0.3702	82.91	55.95	7.4e-77	0.7504
TIGAR	3.06e-90	0.3675	76.09	31.39	2.32e-88	0.7586
PPRC1	9.17e-75	0.3675	82.35	48.27	4.37e-73	0.7424
HMGCS1	5.04e-49	0.3672	92.29	74.78	1.21e-47	0.6988
SBDS	1.1e-78	0.3667	88.16	66.45	5.98e-77	0.7528
ETF1	3.17e-108	0.3653	96.31	89.5	3.8e-106	0.7992
BRIX1	1.72e-76	0.365	93.97	82.25	8.64e-75	0.7505
E2F4	6.94e-88	0.3641	92.96	79.55	4.94e-86	0.7688
SGMS2	1.77e-80	0.3638	73.85	37.34	1.01e-78	0.7455
KPNA3	8.22e-71	0.3632	86.26	65.26	3.53e-69	0.7392
ZNHIT6	1.15e-76	0.3616	80.56	49.78	5.87e-75	0.7455
C12orf75	9.01e-40	0.3609	66.82	51.3	1.58e-38	0.6724
SLC35B1	9.07e-75	0.3608	84.58	57.9	4.33e-73	0.7447
FAM136A	5.61e-78	0.3605	87.82	68.4	2.99e-76	0.7518
TRMT6	1.14e-74	0.3601	83.46	57.47	5.39e-73	0.7443
EFNB2	2.34e-57	0.3599	83.13	60.93	7.08e-56	0.7137
IDH3A	4.18e-77	0.3596	87.37	69.37	2.17e-75	0.7504
WDR43	4.9e-73	0.3596	90.06	74.03	2.23e-71	0.7441
TJP1	2.34e-71	0.3591	84.47	60.5	1.01e-69	0.7393
TNPO1	9.11e-93	0.3582	93.18	84.42	7.41e-91	0.7765
SNHG15	1.9e-59	0.3581	85.81	64.29	6.1e-58	0.7184
STRAP	6.99e-104	0.3575	96.98	89.94	7.54e-102	0.7931
PNPT1	1.06e-70	0.3575	86.15	64.29	4.53e-69	0.7389
BLOC1S2	8.79e-72	0.3571	90.06	69.7	3.87e-70	0.7416
RCL1	1.1e-78	0.3566	78.32	42.86	5.98e-77	0.7463
NDUFAF4	1.51e-83	0.3559	76.76	37.12	9.25e-82	0.7513
SACS	1.61e-67	0.3555	71.73	38.64	6.37e-66	0.7241
RBMS1	1.38e-69	0.3553	88.49	77.6	5.72e-68	0.7382
CD74	2.53e-39	0.3548	83.35	66.88	4.35e-38	0.6763
BCL7B	1.73e-76	0.3546	86.37	61.26	8.68e-75	0.7484
TAP2	2.14e-64	0.3544	82.01	55.74	7.79e-63	0.7259
TOMM40	1.96e-94	0.3543	94.86	90.48	1.68e-92	0.7791
DDX5	3.1e-109	0.3524	99.33	96.54	3.84e-107	0.8007
SH2D5	1.99e-82	0.3519	61.23	19.05	1.19e-80	0.7303
TRA2B	1.7e-113	0.3511	98.1	94.48	2.37e-111	0.8066
DIMT1	3.68e-66	0.3499	83.58	58.98	1.41e-64	0.7298
NOL11	1.34e-74	0.3495	87.37	67.32	6.34e-73	0.746
TARS	3.06e-113	0.3489	97.99	94.37	4.18e-111	0.8063
NOLC1	6.99e-87	0.3489	97.09	91.13	4.81e-85	0.7675
KPNA1	2.41e-75	0.3483	91.73	75.54	1.17e-73	0.7482
HSPA1A	3.55e-60	0.3481	96.54	90.37	1.17e-58	0.7216
VEGFC	5.33e-46	0.3474	82.23	64.72	1.15e-44	0.691
RAP1B	7e-101	0.3466	94.97	91.23	6.96e-99	0.7887
SOAT1	3.71e-72	0.3466	82.91	50.87	1.64e-70	0.7387
KCTD12	4.3e-54	0.3466	85.36	67.75	1.19e-52	0.7083
RHOD	1.72e-86	0.3455	98.21	94.59	1.17e-84	0.7669
SERPINB8	3.34e-77	0.3455	74.3	37.01	1.74e-75	0.7404
TMX2	2.15e-76	0.3454	89.05	73.48	1.07e-74	0.7497
SETD7	4.78e-63	0.3452	86.48	68.4	1.69e-61	0.7256
GTF2H1	6.57e-71	0.3448	86.59	67.75	2.82e-69	0.7396
NUP153	1.2e-59	0.344	84.92	70.35	3.87e-58	0.7193
CXCL3	1.17e-70	0.3431	50.28	13.1	4.97e-69	0.698
FJX1	5.1e-64	0.3421	75.2	43.07	1.85e-62	0.7207
CCND2	7.38e-25	0.3419	90.39	64.72	7.16e-24	0.6386
SCAMP3	4.95e-78	0.3418	91.28	79.65	2.64e-76	0.7528
MTRR	7.04e-65	0.3414	83.8	57.03	2.61e-63	0.7273
DSE	1.61e-65	0.341	81.56	55.84	6.07e-64	0.7279
NOL6	3.79e-65	0.3404	88.04	71.32	1.41e-63	0.7298
TGFA	3.56e-60	0.3396	92.18	81.28	1.17e-58	0.7213
EPT1	4.84e-66	0.3389	86.03	68.72	1.85e-64	0.7311
DHX33	8.48e-61	0.3389	86.03	62.23	2.84e-59	0.7208
EPHA2	1.65e-77	0.3383	96.76	94.16	8.68e-76	0.7524
RAB32	5.05e-67	0.3364	80	54	1.96e-65	0.7299
HYOU1	1.78e-61	0.336	86.15	64.29	6.03e-60	0.7223
MRPL32	5.42e-81	0.3357	93.74	84.85	3.12e-79	0.758
ECE2	3e-62	0.3353	80.89	52.92	1.04e-60	0.7213
PAWR	7.24e-64	0.335	80.89	54.87	2.62e-62	0.7246
IL1R2	1.27e-101	0.3341	46.03	3.139	1.29e-99	0.7179
KLHL5	3.97e-60	0.334	89.39	77.71	1.3e-58	0.721
TRAF4	1.58e-67	0.3338	86.48	67.21	6.26e-66	0.7336
TSC22D1	9.03e-67	0.3333	95.87	92.64	3.5e-65	0.7338
TMEM2	4.3e-90	0.333	67.6	23.7	3.23e-88	0.7493
YTHDF1	1.91e-63	0.3324	91.96	76.08	6.81e-62	0.7272
CORO1C	2e-76	0.3318	95.87	89.07	1e-74	0.7505
MAFG	1.22e-60	0.3317	84.69	66.99	4.08e-59	0.7209
SPCS3	4.39e-67	0.3308	86.93	68.29	1.71e-65	0.733
RABEPK	1.77e-62	0.3307	85.03	65.37	6.16e-61	0.7242
GOLT1B	1.74e-67	0.3298	88.94	69.37	6.89e-66	0.734
DUSP5	2.21e-43	0.3298	86.82	70.35	4.4e-42	0.6861
STARD7	3.7e-75	0.3294	92.96	83.33	1.78e-73	0.7482
EIF4E	3.24e-84	0.3285	94.86	88.2	2.06e-82	0.7632
WDR77	1.24e-62	0.3284	89.5	74.13	4.33e-61	0.7255
SF1	2.28e-106	0.3279	97.77	94.37	2.63e-104	0.7967
PHACTR2	4.25e-59	0.3262	79.22	55.19	1.35e-57	0.7156
IL32	1.02e-50	0.326	50.95	19.26	2.55e-49	0.6725
OGFOD1	1.92e-66	0.3258	88.94	73.92	7.38e-65	0.7324
SSR3	5.32e-75	0.3252	95.08	90.91	2.56e-73	0.7481
CHORDC1	2.51e-68	0.3252	80.56	51.84	1.01e-66	0.7319
DAPP1	3.58e-60	0.325	74.86	45.89	1.18e-58	0.7145
SRXN1	3.68e-61	0.3241	83.69	65.04	1.24e-59	0.7215
GLS	1.68e-60	0.3235	83.46	60.39	5.59e-59	0.7197
SLC43A3	1.13e-32	0.3223	49.5	30.52	1.52e-31	0.6426
ZWILCH	1.2e-51	0.3199	82.79	65.58	3.1e-50	0.703
TPRA1	7.5e-55	0.3194	82.01	61.69	2.15e-53	0.7088
TAGLN	1.5e-64	0.3193	41.56	8.225	5.48e-63	0.6737
PISD	6.46e-59	0.3192	82.68	62.66	2.05e-57	0.7169
PAK1IP1	1.08e-74	0.3191	75.87	39.29	5.12e-73	0.7378
PTDSS1	3.92e-74	0.3186	95.53	89.94	1.83e-72	0.7466
CALU	2.42e-63	0.3183	89.61	79.87	8.6e-62	0.7271
IFFO2	4.04e-39	0.318	80.56	61.47	6.87e-38	0.675
BCCIP	8.7e-76	0.3175	93.74	84.85	4.25e-74	0.7493
DNAJC2	5.89e-58	0.3172	83.8	69.59	1.81e-56	0.7159
SRSF2	2.13e-111	0.3165	99.22	97.73	2.82e-109	0.8037
DUSP11	1.66e-57	0.3162	89.61	73.48	5.03e-56	0.7158
PSMC4	1.87e-71	0.3152	94.3	84.09	8.14e-70	0.7419
GSPT1	2.55e-108	0.3147	98.1	93.94	3.08e-106	0.7994
ALG2	1.79e-56	0.3142	86.03	65.91	5.27e-55	0.7129
MAP2K3	7.65e-52	0.314	86.48	72.94	1.98e-50	0.7043
NUAK2	7.36e-58	0.3128	72.96	42.53	2.26e-56	0.7086
PDCD2L	5.47e-68	0.3126	73.07	38.1	2.19e-66	0.7252
RELB	2.11e-71	0.3122	69.83	33.23	9.14e-70	0.7275
PRKAR2A	1.66e-50	0.3122	86.82	69.37	4.14e-49	0.7013
MFSD2A	9.92e-80	0.312	66.03	24.35	5.59e-78	0.7336
ANXA3	2.18e-70	0.3119	97.65	94.59	9.18e-69	0.7402
CHD1	6.38e-52	0.3116	81.45	61.9	1.66e-50	0.7029
IL24	2.51e-74	0.3114	32.29	0.6494	1.18e-72	0.6585
AUP1	3.51e-84	0.3106	93.74	90.26	2.23e-82	0.7632
DNAJC3	5.75e-53	0.3103	83.02	63.31	1.54e-51	0.7054
RRP9	9.85e-66	0.3102	74.64	40.91	3.72e-64	0.7228
ABCE1	4.35e-65	0.3101	95.2	87.77	1.61e-63	0.7307
RUNX1	6.95e-47	0.31	84.58	69.26	1.56e-45	0.6935
INHBA	9.61e-22	0.3099	81.23	66.23	8.16e-21	0.6286
ETS1	2.58e-43	0.3096	71.73	42.42	5.09e-42	0.6792
CHUK	2.04e-71	0.3084	73.3	37.23	8.85e-70	0.7307
MSANTD3	2.22e-56	0.3084	90.28	76.19	6.53e-55	0.7137
SPAG1	5.96e-76	0.3081	68.16	27.92	2.94e-74	0.7312
IPO5	4.37e-69	0.308	93.52	85.28	1.78e-67	0.7378
PITPNA	9.43e-64	0.3073	90.39	77.16	3.39e-62	0.7278
NOL8	2.93e-48	0.3068	82.79	68.29	6.85e-47	0.6962
QKI	3.69e-58	0.3066	90.95	82.03	1.14e-56	0.7175
CRY1	1.49e-85	0.3063	64.25	20.56	9.9e-84	0.7382
UBE2J2	9.16e-63	0.3063	79.78	54.22	3.23e-61	0.7223
MLXIP	8.76e-54	0.3058	87.04	71.65	2.41e-52	0.7082
RNF6	7.6e-59	0.3056	86.15	66.23	2.41e-57	0.7175
MAPKAPK2	2.51e-61	0.3054	88.16	74.89	8.52e-60	0.723
SCYL2	4.35e-54	0.3052	83.91	60.06	1.21e-52	0.7073
PARP12	3.53e-66	0.3049	71.62	38.74	1.36e-64	0.7218
COPS3	3.93e-61	0.3049	90.84	78.14	1.32e-59	0.723
PPP4R1	3.22e-67	0.3047	93.3	84.31	1.26e-65	0.7344
MRTO4	3.08e-52	0.3046	86.37	71.43	8.08e-51	0.705
TMEM87A	3.68e-69	0.3045	91.96	84.31	1.5e-67	0.7378
DNTTIP2	1.08e-58	0.3043	87.49	75.11	3.41e-57	0.718
OTUD4	5.7e-53	0.3041	85.25	66.67	1.53e-51	0.706
SLC30A7	4.81e-55	0.3036	82.46	63.2	1.38e-53	0.7095
GARS	2.97e-58	0.3027	90.73	79.11	9.2e-57	0.7175
TFB2M	1.02e-76	0.3023	67.6	28.57	5.2e-75	0.7325
SEC61A1	1.69e-61	0.3022	87.71	73.59	5.76e-60	0.7233
SLC52A2	3.22e-58	0.3021	81.9	58.01	9.95e-57	0.7148
TIMM23	1.32e-80	0.302	96.87	91.88	7.5e-79	0.7575
RRN3	5.86e-57	0.3018	87.49	70.02	1.75e-55	0.7143
TP63	1.66e-47	0.3016	90.39	82.36	3.77e-46	0.6958
ATG101	5.23e-62	0.3007	78.32	50.76	1.8e-60	0.7199
MTHFD2	2.59e-53	0.3007	91.96	82.58	7.04e-52	0.7079
POLR3K	5.73e-49	0.3003	81.34	57.68	1.37e-47	0.6963
PSME4	1.64e-50	0.2995	84.69	70.02	4.09e-49	0.7012
MAP7D1	1.02e-56	0.2986	91.4	81.93	3.04e-55	0.7147
SLC20A1	1.26e-32	0.2975	95.31	82.47	1.69e-31	0.661
NOP56	2.69e-67	0.2972	96.54	92.21	1.06e-65	0.7347
CNOT9	1.14e-57	0.2972	88.83	75.87	3.48e-56	0.7162
ALDH1A3	1.49e-28	0.2968	84.69	76.73	1.69e-27	0.6496
NAA50	7.13e-76	0.2964	98.1	94.81	3.51e-74	0.7496
SLC25A22	8.79e-53	0.2959	87.93	74.68	2.34e-51	0.7064
PMAIP1	9.62e-43	0.2959	67.49	40.48	1.86e-41	0.6762
BIRC2	2.56e-46	0.2947	86.26	75.11	5.63e-45	0.6928
LRRC47	1.07e-49	0.2938	85.25	69.7	2.63e-48	0.6995
MRPL20	1.23e-59	0.2935	93.85	85.5	3.98e-58	0.7204
CPSF7	3.17e-58	0.2935	91.73	81.71	9.8e-57	0.7176
CCDC47	5.11e-62	0.2933	90.39	78.03	1.76e-60	0.7246
PLK2	1.57e-30	0.2932	84.47	68.61	1.92e-29	0.6545
EMP3	9.83e-41	0.293	92.4	84.96	1.78e-39	0.6808
AEN	3.11e-91	0.2927	62.68	17.32	2.38e-89	0.7423
PDPN	3.36e-26	0.2921	50.84	34.85	3.44e-25	0.6292
ZNF598	2.62e-57	0.292	77.43	49.57	7.91e-56	0.7107
GPAT3	4.34e-92	0.2917	56.09	11.9	3.45e-90	0.7319
CEBPG	6.88e-53	0.2916	84.13	65.69	1.84e-51	0.7056
RER1	1.49e-66	0.2915	89.72	80.74	5.76e-65	0.733
NUS1	5.2e-63	0.2914	92.85	84.85	1.83e-61	0.7267
CAB39	1.81e-69	0.2909	96.65	92.1	7.47e-68	0.7386
SEC11C	2.28e-43	0.2906	78.99	59.63	4.53e-42	0.6842
TCP1	6.11e-100	0.2904	97.99	94.59	5.83e-98	0.7874
AFAP1-AS1	2.64e-31	0.2896	48.49	27.71	3.34e-30	0.6375
MAEA	4.86e-53	0.2894	88.94	75	1.31e-51	0.707
ZFP91	4.8e-63	0.289	90.06	79.55	1.7e-61	0.7266
CHCHD3	3.31e-50	0.2888	86.03	68.94	8.22e-49	0.7006
ACOT9	7.6e-52	0.288	91.73	81.06	1.97e-50	0.7049
HSPA8	1.8e-118	0.2879	100	98.7	2.76e-116	0.8134
RCC2	1.78e-56	0.2877	94.41	89.61	5.24e-55	0.7144
PHLDA2	2.71e-54	0.2875	97.77	94.16	7.65e-53	0.7101
LSG1	8.12e-51	0.2875	80	58.66	2.05e-49	0.7
NEDD4	1.45e-44	0.2874	84.25	67.86	2.97e-43	0.6883
MMADHC	1.98e-77	0.2871	95.31	90.91	1.04e-75	0.7522
NGRN	2.42e-50	0.2869	93.18	83.01	6.03e-49	0.7019
RABGGTB	5.65e-48	0.2869	89.72	73.48	1.3e-46	0.6964
WDR1	5.35e-102	0.2864	98.32	96.32	5.47e-100	0.7904
UTP15	8.67e-69	0.2863	69.83	31.93	3.51e-67	0.7226
PGAM5	1.2e-52	0.2862	84.36	66.02	3.17e-51	0.7052
USP36	1.42e-52	0.286	75.31	46.32	3.76e-51	0.7002
HSPA14	9.14e-48	0.2859	84.58	65.15	2.1e-46	0.695
CRIM1	6e-42	0.2858	89.39	77.27	1.13e-40	0.6833
BTBD10	1.83e-48	0.2856	88.49	71.75	4.29e-47	0.6973
TMEM70	1e-50	0.2854	89.94	78.03	2.52e-49	0.7024
PSMD12	6.38e-83	0.2851	96.87	92.86	3.87e-81	0.7612
DNAJB6	3.65e-77	0.2848	95.2	92.97	1.9e-75	0.7518
CMC2	8.27e-45	0.2845	90.73	77.49	1.71e-43	0.6898
SRSF1	5.67e-77	0.284	97.88	94.81	2.92e-75	0.7515
SAR1B	5.52e-48	0.284	86.93	71.1	1.28e-46	0.6962
UBE2A	3.2e-49	0.2839	95.64	87.34	7.73e-48	0.6997
DERL2	2.78e-55	0.2838	83.35	62.01	8.03e-54	0.7099
SLC5A6	6.46e-81	0.2837	65.92	23.48	3.7e-79	0.7347
EWSR1	3.71e-76	0.2832	97.21	93.61	1.84e-74	0.7501
PSMD9	4.8e-55	0.2831	91.51	80.3	1.38e-53	0.7113
RNF217	2.67e-38	0.2825	81.9	70.45	4.42e-37	0.674
ZC3H12C	3.28e-54	0.2821	66.15	35.71	9.18e-53	0.697
ATAD3B	4.27e-88	0.2814	56.54	14.07	3.06e-86	0.7294
NCEH1	1.76e-54	0.2812	72.51	42.86	4.98e-53	0.7022
ANO1	9.35e-38	0.2809	86.48	68.94	1.53e-36	0.6729
TXNDC9	7.1e-51	0.2807	86.7	68.29	1.8e-49	0.702
MBNL2	4.08e-39	0.2807	88.49	77.38	6.94e-38	0.6767
NDFIP2	2.61e-61	0.2801	95.08	88.53	8.83e-60	0.7237
ELOVL5	5.66e-56	0.2797	91.51	82.58	1.65e-54	0.7132
HSPA5	1.49e-73	0.2794	98.21	97.08	6.9e-72	0.7457
LRRC59	1.05e-62	0.2793	91.73	84.74	3.68e-61	0.7262
PLS3	2.4e-62	0.2789	96.98	92.97	8.36e-61	0.7257
SURF2	1.58e-47	0.2779	84.25	66.77	3.61e-46	0.6946
MFSD14B	1e-46	0.2773	88.38	72.19	2.22e-45	0.6936
KIF21A	2.75e-50	0.2772	73.18	46.75	6.83e-49	0.6953
NFKB2	1.91e-44	0.2772	90.73	81.93	3.89e-43	0.6892
TOR1A	3.98e-53	0.2771	88.27	75.65	1.07e-51	0.7072
SRSF6	2.15e-58	0.277	95.31	90.58	6.67e-57	0.7181
THAP12	3.09e-52	0.2768	77.43	53.03	8.09e-51	0.7015
ACTR1A	1.47e-44	0.2768	89.72	75.22	3e-43	0.6891
BCAR3	2.01e-44	0.2768	93.41	86.58	4.07e-43	0.6893
IRAK2	1.12e-47	0.2766	71.73	44.16	2.56e-46	0.6889
MRPS10	2.6e-62	0.2761	95.31	89.18	9.03e-61	0.7256
DNAJC9	7.18e-40	0.2758	89.39	77.06	1.26e-38	0.6785
TRIM47	1.93e-40	0.2756	86.82	76.08	3.44e-39	0.6797
PSMA5	9.71e-74	0.2753	97.32	93.61	4.5e-72	0.746
BCAP29	5.11e-45	0.2752	85.36	68.4	1.07e-43	0.6895
RRAS2	2.1e-52	0.275	92.96	85.06	5.52e-51	0.7062
KIF13A	8.71e-44	0.275	83.58	65.91	1.75e-42	0.6864
MRPL47	7.47e-55	0.2742	94.64	87.55	2.14e-53	0.7112
JTB	3.83e-62	0.2741	93.97	88.53	1.32e-60	0.7252
MET	2.81e-36	0.2741	91.06	85.61	4.35e-35	0.6702
CLPTM1L	5.36e-54	0.274	89.83	76.73	1.48e-52	0.709
AGAP3	1.46e-41	0.2739	82.12	61.9	2.71e-40	0.6808
PTS	5.38e-48	0.2734	85.03	65.04	1.25e-46	0.6956
LATS2	7.88e-45	0.2729	75.75	50.32	1.64e-43	0.6853
SF3B4	4.53e-79	0.2721	96.2	94.16	2.5e-77	0.755
FAT1	1.69e-32	0.2721	81.68	63.1	2.25e-31	0.659
DCUN1D5	1.77e-49	0.272	91.4	79.87	4.32e-48	0.7
AXL	1.24e-28	0.2712	78.1	59.96	1.4e-27	0.6481
CXCL16	4.85e-47	0.2711	91.73	80.95	1.09e-45	0.6948
AAR2	1.02e-50	0.271	86.7	71.43	2.56e-49	0.7019
ABL2	3.48e-35	0.2704	87.71	78.68	5.21e-34	0.6672
CUL4A	1.83e-49	0.2698	87.37	75	4.47e-48	0.6995
RRP36	3.06e-46	0.2697	83.35	62.34	6.69e-45	0.6914
FOPNL	1.47e-48	0.2694	90.39	81.06	3.46e-47	0.698
POLR1C	3.08e-46	0.2693	81.68	59.63	6.73e-45	0.6908
DRAP1	4.37e-95	0.269	98.77	97.94	3.78e-93	0.7802
EEF1E1	1.39e-44	0.269	86.93	68.61	2.84e-43	0.6886
PSMD2	6.58e-70	0.2689	96.76	94.05	2.73e-68	0.7393
WDR36	1.46e-43	0.2688	87.82	71.86	2.91e-42	0.6866
KMT5A	4.88e-43	0.2688	87.15	72.08	9.55e-42	0.6854
FBXO45	8.6e-43	0.2688	79.78	61.47	1.67e-41	0.6833
NPLOC4	3.3e-49	0.2687	87.6	75.65	7.94e-48	0.6991
CASC3	7.69e-47	0.2685	84.58	68.29	1.72e-45	0.6933
RIC8A	9.19e-62	0.2683	93.74	88.96	3.14e-60	0.7245
ASNSD1	8.29e-50	0.2682	78.32	52.38	2.04e-48	0.6966
CAMSAP2	2.51e-43	0.2682	88.04	79.22	4.97e-42	0.6865
MAP2K4	5.19e-46	0.2681	85.81	67.64	1.12e-44	0.6916
RRS1	1.06e-63	0.2676	64.92	27.16	3.8e-62	0.7092
POLR3E	3.26e-54	0.2674	72.96	42.97	9.15e-53	0.7019
CARD10	5.42e-42	0.2674	83.13	70.02	1.02e-40	0.6827
UBIAD1	6.05e-57	0.2669	65.92	32.9	1.81e-55	0.7007
TUSC1	4.1e-45	0.2669	74.75	51.84	8.6e-44	0.686
UBP1	1.13e-52	0.2663	74.75	43.29	3.01e-51	0.6995
SDE2	8.01e-51	0.2662	77.43	50.43	2.02e-49	0.6981
PARVA	8.21e-40	0.2662	86.82	70.45	1.44e-38	0.6779
UCHL3	6.53e-40	0.2656	85.59	68.61	1.15e-38	0.678
CCNL1	1.84e-39	0.2653	86.59	73.92	3.18e-38	0.6773
USP14	2.97e-63	0.2651	93.85	88.1	1.05e-61	0.7273
CD3EAP	1.97e-48	0.2651	68.72	37.23	4.6e-47	0.6873
CDC42SE1	3.16e-52	0.265	73.07	43.83	8.28e-51	0.6983
SRSF8	6.91e-48	0.2649	78.32	55.3	1.59e-46	0.6932
RSU1	8.01e-40	0.2649	87.37	71.86	1.41e-38	0.6781
CCDC50	5.27e-46	0.2647	88.27	80.63	1.14e-44	0.6925
ANAPC13	5.94e-46	0.2647	89.61	78.25	1.28e-44	0.6923
ISG20L2	4.02e-43	0.2644	86.37	73.81	7.91e-42	0.6857
G3BP1	1.14e-58	0.2642	95.42	89.83	3.57e-57	0.7187
FAM73B	7.11e-50	0.2642	74.64	46.21	1.75e-48	0.6946
NUP98	3.06e-49	0.2641	84.47	67.97	7.4e-48	0.6984
ANXA7	8.06e-47	0.2641	94.64	84.2	1.8e-45	0.6945
LINC00707	1.28e-29	0.2639	61.01	36.04	1.51e-28	0.6421
UMPS	1.16e-41	0.2633	83.35	68.94	2.17e-40	0.6819
ZMYND11	3.91e-42	0.2632	88.49	75.11	7.41e-41	0.6836
LINC01057	3.52e-31	0.2629	99.44	97.84	4.44e-30	0.6573
ANKLE2	5.05e-48	0.2628	91.28	83.12	1.17e-46	0.697
PPP2CA	1.55e-90	0.2626	98.32	97.19	1.18e-88	0.7732
TET3	1.37e-44	0.2623	77.54	52.81	2.82e-43	0.6856
AFG3L2	1.05e-45	0.262	86.15	71.32	2.27e-44	0.6912
NADK	4.65e-43	0.262	81.01	61.69	9.11e-42	0.6841
RRP12	8.7e-66	0.2618	63.8	27.6	3.3e-64	0.7123
ATG3	2.93e-49	0.2618	92.74	83.98	7.09e-48	0.6996
NECAP1	7.56e-48	0.2618	75.75	47.73	1.74e-46	0.6911
ATF3	8.05e-77	0.2617	44.47	6.602	4.13e-75	0.6917
CPT1A	3.44e-42	0.2613	80.67	58.12	6.54e-41	0.6816
TERF2IP	5.72e-47	0.261	90.73	80.52	1.28e-45	0.6946
GCLC	2.39e-42	0.2606	65.14	37.23	4.59e-41	0.6735
FERMT1	3.06e-37	0.2605	91.84	86.26	4.89e-36	0.6726
PTPN11	1.78e-71	0.2603	95.98	91.56	7.75e-70	0.7421
RARS	1.76e-56	0.2602	94.53	87.45	5.2e-55	0.7144
TP53RK	1.24e-41	0.2594	84.25	61.36	2.31e-40	0.6812
XPR1	2.33e-39	0.2593	74.86	52.71	4.01e-38	0.6734
MYO10	5.78e-50	0.259	93.63	88.64	1.43e-48	0.7012
MYO1B	1.95e-85	0.2587	98.77	96.97	1.29e-83	0.7653
COL17A1	2.42e-34	0.2583	94.08	88.42	3.51e-33	0.6654
KRT17	4.26e-29	0.2581	98.99	97.19	4.92e-28	0.6516
KRT6B	6.87e-14	0.2581	59.66	47.73	3.88e-13	0.5962
HCCS	8.29e-45	0.258	79.44	54	1.72e-43	0.6866
FOXK2	9.67e-43	0.2575	82.91	65.26	1.87e-41	0.6839
TWISTNB	4.21e-42	0.2575	80.22	60.28	7.97e-41	0.6816
MICB	1.43e-37	0.2575	77.88	48.92	2.32e-36	0.6691
UPF3B	7.75e-36	0.2574	80	62.77	1.19e-34	0.6672
ORMDL1	1e-47	0.257	80.45	56.39	2.3e-46	0.6934
DPH7	3.41e-50	0.2567	72.18	41.99	8.46e-49	0.6935
POGK	1.65e-41	0.2567	84.02	65.91	3.06e-40	0.6813
QTRT2	5.8e-45	0.2564	76.09	53.68	1.21e-43	0.6863
NXF1	4.38e-43	0.2556	77.99	55.19	8.58e-42	0.6828
BRPF3	4.57e-49	0.2555	69.05	40.48	1.1e-47	0.6898
USP12	5.4e-48	0.2547	72.74	47.51	1.25e-46	0.6907
KRR1	3.72e-48	0.2543	88.6	84.31	8.67e-47	0.6972
NUPL2	5.99e-47	0.254	75.75	49.78	1.34e-45	0.6897
ELF4	7.58e-40	0.254	84.92	68.83	1.33e-38	0.6778
IMP4	2.28e-45	0.2534	90.61	81.39	4.84e-44	0.6912
COL27A1	5.84e-40	0.2533	65.81	38.31	1.03e-38	0.6689
PPP1R15B	1.64e-48	0.2532	75.42	47.4	3.86e-47	0.6923
NXT1	9.92e-41	0.2532	78.55	54.55	1.8e-39	0.6775
ATF4	6.05e-49	0.2531	96.98	94.16	1.44e-47	0.6991
UTP14A	1.03e-43	0.2531	75.31	49.57	2.06e-42	0.6826
SRPRA	1.25e-44	0.253	91.84	85.28	2.58e-43	0.6897
HDGFRP3	3.48e-42	0.2527	86.37	76.08	6.63e-41	0.6837
SMG5	3.99e-44	0.2522	80.56	63.31	8.05e-43	0.6866
RBM17	1.23e-55	0.2519	93.18	87.12	3.57e-54	0.7127
XPO6	2.42e-58	0.2518	93.97	89.5	7.52e-57	0.718
CAPN15	3.85e-42	0.2513	88.04	73.7	7.29e-41	0.6836
CUL3	2.15e-45	0.2512	90.28	82.25	4.57e-44	0.6912
ARPC5L	5.62e-62	0.2511	94.97	90.69	1.93e-60	0.7249
MCMBP	2.02e-39	0.2509	89.72	77.81	3.49e-38	0.6775
DRAM1	1.39e-44	0.2507	59.33	30.3	2.84e-43	0.6728
RNA28S5	5.62e-66	0.2506	40.78	8.117	2.14e-64	0.6745
TGFBR2	1.42e-35	0.2506	77.32	55.74	2.14e-34	0.6653
TXLNG	2.01e-37	0.2501	76.98	57.36	3.24e-36	0.67
ILF2	5.3e-46	0.2499	94.75	87.77	1.15e-44	0.6928
SNHG1	7.79e-43	0.2491	95.98	92.64	1.51e-41	0.6858
CMSS1	1.41e-39	0.249	86.82	72.51	2.45e-38	0.6775
EIF5A2	4.87e-49	0.2489	68.72	37.77	1.17e-47	0.6887
SSU72	1.38e-63	0.2485	93.18	91.67	4.92e-62	0.7279
CLTB	1.03e-54	0.2484	96.09	92.32	2.94e-53	0.7109
C3orf52	3.58e-69	0.2483	55.64	17.86	1.46e-67	0.7052
LINC00958	1.14e-26	0.2481	72.18	57.9	1.19e-25	0.6416
ATP2A2	4.46e-99	0.2477	99.33	97.94	4.2e-97	0.7861
POLR1B	1.01e-41	0.2476	74.75	48.92	1.89e-40	0.678
UBLCP1	1.57e-34	0.2476	81.01	62.12	2.3e-33	0.664
RANBP2	1.35e-40	0.2475	84.69	71.21	2.43e-39	0.6797
AGFG1	1.69e-39	0.2474	88.38	80.09	2.94e-38	0.6777
FASTKD5	3.81e-47	0.2465	71.28	44.16	8.62e-46	0.6877
MRPL1	2.27e-37	0.2465	88.38	76.52	3.65e-36	0.6725
CKAP4	2.04e-60	0.2464	95.08	93.18	6.76e-59	0.722
ABLIM1	2.17e-33	0.2463	88.83	82.36	3.02e-32	0.6628
PSMD1	1.37e-56	0.246	93.3	89.5	4.05e-55	0.7146
MTMR2	1.76e-41	0.246	84.36	69.81	3.25e-40	0.6816
MRPL18	2.06e-44	0.2459	93.07	85.39	4.18e-43	0.6892
TEX30	6.91e-41	0.2458	71.96	44.37	1.26e-39	0.6745
RRP1B	2.46e-37	0.2458	77.09	58.77	3.95e-36	0.67
RPL22L1	3.48e-28	0.2456	93.07	82.68	3.87e-27	0.6489
SERP1	8.23e-69	0.2455	98.88	95.56	3.34e-67	0.7374
GTF2F2	1.36e-41	0.2454	82.79	66.56	2.53e-40	0.6814
AFAP1L2	2.67e-47	0.2453	62.12	32.14	6.07e-46	0.6804
HAT1	2.61e-32	0.2453	88.83	77.71	3.45e-31	0.6599
FAM168B	6.87e-42	0.2447	91.51	81.93	1.29e-40	0.6834
ARMC8	1.69e-42	0.2445	78.32	54.65	3.26e-41	0.6815
ETV6	2.21e-37	0.2445	80.45	60.93	3.55e-36	0.6708
SLC20A2	6.88e-34	0.2445	70.61	50.54	9.86e-33	0.6592
TMEM201	8.19e-44	0.2443	61.56	33.33	1.64e-42	0.6736
GART	7.19e-39	0.244	91.28	82.25	1.22e-37	0.6764
TMEM165	7.92e-33	0.2438	86.37	77.49	1.07e-31	0.6611
CDC42EP3	6.64e-31	0.2434	83.58	73.16	8.29e-30	0.6557
TMEM39A	4.56e-45	0.2433	72.85	47.19	9.53e-44	0.6845
TMEM185B	8.69e-39	0.2425	82.57	62.12	1.46e-37	0.6745
SLC38A1	3.52e-55	0.2424	95.42	93.83	1.02e-53	0.7119
CDC25A	1.71e-48	0.242	52.74	22.84	4.01e-47	0.6724
CCT2	2.06e-119	0.2419	99.44	98.05	3.22e-117	0.8146
UTP4	4.64e-52	0.2418	94.97	90.48	1.21e-50	0.7056
CEP104	9.2e-43	0.2417	74.19	49.57	1.78e-41	0.6803
XBP1	2.94e-33	0.2417	75.75	54.11	4.06e-32	0.6591
ITGA2	2.51e-31	0.2417	94.53	91.45	3.18e-30	0.6576
EIF6	2.08e-98	0.2415	99.55	97.62	1.9e-96	0.7851
ICMT	4.54e-37	0.2415	78.88	57.47	7.19e-36	0.6694
GNA12	7.94e-35	0.2415	87.71	73.81	1.18e-33	0.6661
ACTR3	9.28e-72	0.2414	96.76	94.48	4.08e-70	0.7426
ANKRD52	1.22e-41	0.2412	74.41	49.57	2.28e-40	0.6779
POLR3F	5.91e-49	0.2408	70.39	40.58	1.41e-47	0.69
SMIM13	2.81e-40	0.2408	73.18	47.84	5.01e-39	0.6742
HMOX2	8.2e-34	0.2406	89.94	80.3	1.17e-32	0.6639
YKT6	9.56e-47	0.2404	92.29	85.93	2.12e-45	0.6943
TRAPPC3	5.35e-38	0.2404	88.16	73.16	8.78e-37	0.6739
BPGM	2.49e-42	0.2399	59.44	31.6	4.77e-41	0.6689
TMEM40	2.94e-27	0.2396	80.22	66.77	3.16e-26	0.6451
SLC4A2	7.71e-42	0.2394	74.64	51.52	1.45e-40	0.6788
NUDT19	7.65e-36	0.2394	83.02	69.26	1.17e-34	0.6681
NOL7	4.74e-61	0.2393	96.65	93.07	1.59e-59	0.7232
CREBBP	1.71e-37	0.2389	85.92	75	2.77e-36	0.6726
FBXO28	3.58e-37	0.2386	80.11	61.8	5.7e-36	0.6704
POLE3	1.68e-49	0.2384	95.31	90.69	4.11e-48	0.7003
COPRS	2.33e-38	0.2384	91.28	82.25	3.87e-37	0.6752
DOLK	2.19e-49	0.2383	66.48	34.63	5.34e-48	0.6874
TCEB3	1.31e-37	0.2381	82.57	67.21	2.13e-36	0.6722
ELK3	3.15e-33	0.2381	85.25	73.27	4.35e-32	0.6619
PUS1	1.44e-48	0.2377	69.39	40.15	3.4e-47	0.6888
TMEM126B	2.48e-32	0.2374	86.15	69.81	3.28e-31	0.6594
GTF2A2	9.87e-49	0.2373	95.98	92.21	2.34e-47	0.6987
NOL10	1.4e-39	0.2371	82.01	67.97	2.44e-38	0.6769
MAPKAP1	6.38e-46	0.237	94.53	88.53	1.37e-44	0.6926
GAR1	8.19e-41	0.237	76.98	52.38	1.49e-39	0.6771
PDCD2	9.37e-40	0.2368	89.16	78.57	1.64e-38	0.6783
UTP20	1.31e-39	0.2368	68.49	43.83	2.28e-38	0.6706
UBE2F	2.05e-37	0.2366	81.34	61.9	3.31e-36	0.6711
GOLPH3	5.46e-39	0.2365	89.05	77.92	9.27e-38	0.6765
SMURF2	1.4e-35	0.2365	72.18	50.11	2.12e-34	0.6635
DUS1L	7.08e-38	0.2362	88.6	78.68	1.16e-36	0.6738
PICALM	3.08e-46	0.2361	90.61	85.28	6.74e-45	0.6932
MPDU1	6.49e-40	0.2361	78.44	58.33	1.15e-38	0.6762
WDR66	1.18e-30	0.2357	75.2	56.39	1.46e-29	0.6527
SKIL	1.65e-32	0.2356	74.53	53.68	2.2e-31	0.657
2015-09-01	4.91e-54	0.2355	95.08	91.13	1.36e-52	0.7096
ZC3H15	8.49e-52	0.2355	95.2	90.15	2.2e-50	0.705
CCDC137	7.9e-36	0.2354	83.58	69.05	1.21e-34	0.6681
SLC12A7	2.68e-35	0.2352	65.25	40.91	4.02e-34	0.6589
MYO5A	1.6e-32	0.2352	85.92	74.57	2.14e-31	0.6602
REV3L	4.06e-31	0.2352	76.09	57.58	5.1e-30	0.6542
CRLS1	6.56e-41	0.235	86.82	76.95	1.2e-39	0.6808
REXO4	2.52e-35	0.235	74.64	56.39	3.79e-34	0.6644
RBM8A	3.6e-45	0.2347	92.74	86.69	7.58e-44	0.6909
SEC61B	6.86e-61	0.2346	99.22	96.97	2.3e-59	0.7229
MTOR	1.04e-44	0.2345	66.15	40.26	2.15e-43	0.6798
FH	2.4e-38	0.2341	78.21	58.33	3.99e-37	0.6725
ROCK2	1.88e-36	0.2336	89.94	81.93	2.92e-35	0.6705
ARHGAP21	4.21e-31	0.2336	85.47	72.51	5.28e-30	0.6563
MRPS23	1.23e-37	0.2335	92.07	83.98	2e-36	0.6735
AJUBA	2.15e-26	0.2332	84.8	69.81	2.22e-25	0.6431
ADGRA3	3.64e-40	0.233	69.83	45.45	6.45e-39	0.6726
TRAF1	6.2e-54	0.2329	40.78	10.5	1.71e-52	0.6601
NFE2L2	5.25e-38	0.2329	90.17	83.12	8.63e-37	0.6743
SEC14L1	6.43e-36	0.2329	80.34	62.12	9.86e-35	0.6674
DUSP7	6.42e-32	0.2329	84.92	72.19	8.31e-31	0.6584
SRSF10	2.53e-42	0.2328	92.4	85.82	4.84e-41	0.6845
DNAJC10	1.11e-33	0.2328	84.02	68.83	1.57e-32	0.6627
WDR75	2.06e-33	0.2323	83.46	68.07	2.87e-32	0.6619
USP38	3.48e-54	0.2321	64.36	30.09	9.72e-53	0.6936
SH3PXD2A	5.82e-28	0.2317	86.37	76.84	6.4e-27	0.648
FRMD6	7.06e-26	0.2316	80.89	69.37	7.13e-25	0.6413
PPIL1	1.07e-38	0.2314	76.2	55.63	1.8e-37	0.6726
GORASP2	9.43e-40	0.2313	91.28	83.12	1.65e-38	0.6785
UBALD1	1.81e-35	0.2311	77.99	53.25	2.72e-34	0.6648
EIF5	1.99e-36	0.231	95.53	91.45	3.1e-35	0.6707
SNHG12	5.15e-30	0.2309	80.56	62.99	6.17e-29	0.6524
TNIP2	1.16e-34	0.2308	75.75	56.17	1.71e-33	0.6629
TOR1AIP1	7.07e-33	0.2307	83.24	70.78	9.63e-32	0.6607
SMG1	3.82e-39	0.2304	91.84	85.93	6.52e-38	0.6771
CAV1	5.19e-72	0.2303	99.89	98.48	2.29e-70	0.743
DDX56	1.06e-35	0.2302	83.02	67.53	1.62e-34	0.6676
CHST11	2.05e-51	0.2299	57.88	26.19	5.26e-50	0.683
PITPNB	1.11e-39	0.2297	93.52	87.66	1.94e-38	0.6784
UTP11	1.61e-36	0.2297	88.38	76.62	2.52e-35	0.6705
EMC8	1.1e-34	0.2296	83.13	68.72	1.62e-33	0.6652
RALA	5.39e-40	0.2295	92.51	86.47	9.54e-39	0.6792
RPF1	1.05e-33	0.2295	87.82	76.41	1.48e-32	0.6634
TRIM26	1.37e-32	0.2292	77.77	57.03	1.84e-31	0.6581
ZNF207	1.34e-48	0.2289	94.3	90.37	3.15e-47	0.6984
ZFP36L2	7.15e-21	0.2288	88.49	78.79	5.85e-20	0.6266
SMIM12	2.7e-39	0.2286	76.76	55.52	4.63e-38	0.6741
FXR2	2.76e-38	0.2286	75.98	51.52	4.56e-37	0.6709
SLAIN2	7.43e-33	0.2285	85.03	73.16	1.01e-31	0.6609
LETM1	4.32e-38	0.2283	74.19	49.68	7.12e-37	0.6698
TMEM167A	8.7e-33	0.2282	91.84	80.3	1.18e-31	0.6613
ISCU	1.66e-34	0.2281	91.51	84.31	2.43e-33	0.6658
RBBP8	9.51e-23	0.2281	80.34	71	8.46e-22	0.632
SRSF3	1.03e-58	0.2279	99.22	96.32	3.24e-57	0.7188
ATP13A3	2.64e-38	0.2279	92.96	89.83	4.37e-37	0.6752
PTAR1	1.78e-33	0.2279	83.02	65.91	2.49e-32	0.6619
IRX2	1.03e-32	0.2279	66.7	39.94	1.39e-31	0.6528
FAF2	2.1e-37	0.2278	92.07	85.71	3.39e-36	0.673
TFAM	5.82e-36	0.2276	87.37	78.79	8.95e-35	0.6691
GRWD1	1.45e-54	0.2275	63.8	29.87	4.11e-53	0.6939
SOD2	1.47e-25	0.2269	91.17	86.36	1.47e-24	0.6414
ENOPH1	8.31e-35	0.2264	91.17	82.36	1.23e-33	0.6665
SGMS1	7.04e-53	0.2261	59.33	26.52	1.88e-51	0.6867
GLIS2	1.12e-21	0.2261	65.59	52.92	9.46e-21	0.625
B3GALNT1	1.29e-53	0.226	55.31	22.73	3.54e-52	0.6832
TRIM44	2.11e-46	0.226	94.97	91.13	4.64e-45	0.6937
AGPS	9.89e-36	0.2258	80.11	64.94	1.51e-34	0.6672
DDX52	3.64e-34	0.2258	86.7	74.68	5.27e-33	0.6644
GPR176	6.26e-60	0.2255	43.46	10.71	2.04e-58	0.6724
EXT1	1.77e-34	0.2255	89.5	81.17	2.59e-33	0.6656
GYG1	5.64e-33	0.2255	78.99	58.77	7.71e-32	0.6595
UBASH3B	3.25e-30	0.2255	71.73	53.46	3.92e-29	0.6505
GPN1	2.9e-37	0.225	86.59	74.68	4.65e-36	0.6721
UTP18	8.6e-34	0.2249	86.93	73.81	1.22e-32	0.6635
SBDSP1	1.62e-75	0.2246	54.75	14.83	7.87e-74	0.7111
HDAC7	1.23e-35	0.2242	84.36	69.7	1.86e-34	0.6677
RC3H1	1.74e-36	0.224	68.94	45.56	2.71e-35	0.6639
DHX9	1.42e-57	0.2238	96.65	94.81	4.31e-56	0.7166
MFN2	3.87e-38	0.2238	91.17	85.82	6.39e-37	0.6747
KANSL2	1.32e-34	0.2237	79.89	60.17	1.94e-33	0.6639
SEH1L	9.7e-34	0.2236	89.94	79.87	1.38e-32	0.6637
ALG5	3.13e-34	0.2235	85.81	72.94	4.53e-33	0.6645
LATS1	1.29e-32	0.2235	86.15	74.89	1.73e-31	0.6605
TBK1	2.43e-32	0.2235	80.67	62.77	3.22e-31	0.6585
AK6	3.18e-32	0.2235	80.56	60.61	4.18e-31	0.658
SLC7A1	2.23e-33	0.2234	94.97	91.23	3.1e-32	0.663
TSN	2.7e-35	0.223	87.37	73.48	4.05e-34	0.6673
GABPB1	4.53e-36	0.2224	71.4	47.4	6.97e-35	0.664
PDGFB	3.32e-14	0.2224	62.57	52.27	1.91e-13	0.5987
PLAA	1.3e-36	0.2223	75.42	54.76	2.04e-35	0.6674
MED13	1.33e-40	0.2222	91.28	85.28	2.39e-39	0.6805
PTHLH	2.08e-20	0.2222	94.41	90.37	1.66e-19	0.6254
ETS2	3.24e-23	0.2221	87.71	75.11	2.94e-22	0.634
EI24	3.22e-53	0.2212	96.31	94.81	8.71e-52	0.708
PTPRE	1.51e-30	0.2212	66.93	43.94	1.85e-29	0.6484
NAA15	2.3e-31	0.2211	87.82	79.65	2.92e-30	0.6574
VKORC1L1	3.25e-30	0.2211	82.46	68.4	3.92e-29	0.6535
EIF4G2	8.49e-159	0.2207	100	100	3.26e-156	0.8636
LLPH	5.26e-31	0.2207	82.79	65.37	6.59e-30	0.6554
TGFBR1	4.2e-31	0.2203	85.59	71.43	5.28e-30	0.6563
NACC2	3.25e-40	0.22	67.82	40.15	5.78e-39	0.6707
NUP50	3.96e-33	0.2198	90.39	82.9	5.43e-32	0.6622
NECAP2	1.67e-31	0.2196	75.53	56.93	2.13e-30	0.655
ZNF451	1.45e-30	0.2195	86.7	75.32	1.78e-29	0.6551
BYSL	2.13e-37	0.2192	73.3	47.84	3.44e-36	0.6676
DDX10	2.87e-28	0.2192	80	64.72	3.2e-27	0.6477
NOC3L	2.4e-32	0.2187	75.87	55.84	3.17e-31	0.6571
DDX31	2.43e-36	0.2186	72.18	47.84	3.77e-35	0.6649
NQO1	6.71e-42	0.2184	95.53	93.83	1.26e-40	0.6837
GRPEL1	2.33e-35	0.2184	91.84	85.28	3.5e-34	0.6679
CHML	6.13e-27	0.2183	79.89	64.83	6.48e-26	0.644
GOT1	2.73e-28	0.2179	83.35	66.67	3.04e-27	0.6482
ZYX	5.68e-37	0.2177	98.66	96.21	8.95e-36	0.672
KIF5B	7.5e-66	0.2173	97.65	95.78	2.85e-64	0.7321
DIEXF	7.46e-43	0.2173	68.6	39.5	1.45e-41	0.6764
MAGOHB	5.12e-35	0.2173	75.08	52.71	7.63e-34	0.6632
KIAA1279	9.78e-31	0.2173	83.69	69.59	1.21e-29	0.6551
HNRNPR	3.8e-51	0.2171	96.65	93.61	9.65e-50	0.7037
PPIC	3.09e-26	0.2169	79.33	56.06	3.17e-25	0.641
SLC29A1	1.19e-24	0.2169	78.88	61.9	1.14e-23	0.637
CCAR1	1.98e-36	0.2167	95.53	91.77	3.08e-35	0.6707
VBP1	2.37e-33	0.2166	90.39	81.49	3.29e-32	0.6627
MUS81	5.26e-29	0.2166	82.35	66.23	6.07e-28	0.6501
PCID2	2.19e-33	0.2165	82.23	66.67	3.05e-32	0.6617
AAGAB	1.31e-30	0.2165	82.01	63.42	1.62e-29	0.6541
SLC10A3	6.68e-30	0.2165	82.91	71.97	7.97e-29	0.6529
PSMD11	5.77e-61	0.2164	95.98	95.02	1.94e-59	0.7231
SMIM10L1	1.89e-28	0.2164	79.33	60.61	2.13e-27	0.6478
NT5DC2	1.09e-28	0.2163	83.46	69.81	1.24e-27	0.6495
FBXO30	2.46e-42	0.2162	63.13	33.77	4.7e-41	0.6714
SLCO3A1	3.69e-32	0.216	63.13	39.5	4.82e-31	0.6502
ZNF281	1.98e-27	0.2159	83.02	71.65	2.14e-26	0.6461
GLYR1	4.89e-30	0.2158	82.46	65.91	5.87e-29	0.6528
PAK2	2.41e-41	0.2155	90.28	86.69	4.44e-40	0.6823
STAG1	4e-34	0.2155	71.4	48.48	5.77e-33	0.6595
HIVEP1	7.99e-31	0.2155	66.37	44.16	9.93e-30	0.6491
PLAUR	1.25e-21	0.2155	78.77	65.37	1.06e-20	0.6279
PMM2	5.34e-37	0.2153	73.41	50.65	8.43e-36	0.6673
PTGER4	1.32e-60	0.2151	38.55	6.926	4.4e-59	0.6626
RNASEH2B	3.04e-29	0.2151	80.45	62.45	3.55e-28	0.6502
ATP6V0D1	1.61e-29	0.215	88.16	76.95	1.89e-28	0.6524
TMX3	1.05e-33	0.2149	62.91	38.42	1.48e-32	0.6536
MPHOSPH10	2.39e-32	0.2149	80.11	63.53	3.17e-31	0.6585
GFOD1	1.77e-48	0.2148	61.79	28.79	4.14e-47	0.6809
CREB5	2.26e-48	0.2148	43.8	13.42	5.29e-47	0.6574
SPEN	1.87e-34	0.2148	90.84	86.9	2.72e-33	0.6657
ZFAND2A	1.07e-36	0.2147	59.33	32.9	1.67e-35	0.6572
ATAD3A	1.38e-32	0.2147	70.95	50.54	1.85e-31	0.656
PIP5K1A	9.02e-44	0.2145	61.45	29.76	1.81e-42	0.6719
PUM3	2.51e-26	0.2145	81.56	69.05	2.59e-25	0.6427
ORC5	2.47e-34	0.214	70.17	46	3.58e-33	0.6592
FAM91A1	1.19e-32	0.214	87.15	77.38	1.6e-31	0.6607
RTKN	2.68e-29	0.214	79.55	64.61	3.14e-28	0.6505
XRN2	3.29e-39	0.2139	91.28	85.93	5.62e-38	0.6773
NABP1	1.51e-28	0.2139	80.11	62.01	1.71e-27	0.6482
MALT1	5.83e-26	0.2137	80.45	70.89	5.9e-25	0.6417
RAB21	5.49e-41	0.2136	91.51	85.93	1.01e-39	0.6814
PSMC2	2.51e-39	0.2136	92.85	86.36	4.31e-38	0.6776
DHX15	3.2e-54	0.2132	96.87	93.61	8.98e-53	0.71
ITGA6	2.66e-81	0.2129	99.89	99.03	1.55e-79	0.7586
CLINT1	7.45e-32	0.2129	91.17	83.55	9.61e-31	0.6589
RNF138	1.02e-28	0.2129	79.55	63.31	1.16e-27	0.6488
MAPK6	3.61e-37	0.2127	91.06	86.36	5.75e-36	0.6724
TRIO	1.48e-25	0.2127	83.91	70.89	1.48e-24	0.6407
HERPUD1	2.98e-22	0.2127	67.04	48.38	2.59e-21	0.6263
CYB561A3	1.1e-31	0.2119	74.19	54.44	1.42e-30	0.6549
UBQLN1	1.73e-58	0.2118	96.65	95.24	5.41e-57	0.7183
RPUSD1	1.16e-35	0.2118	72.29	50.76	1.77e-34	0.6639
ANAPC7	4.43e-32	0.2117	74.64	54.87	5.78e-31	0.6561
B3GALT6	8.5e-35	0.2116	70.84	46.86	1.26e-33	0.6606
PIP4K2C	5.93e-27	0.2115	77.43	56.49	6.27e-26	0.6429
SEC23IP	2.25e-32	0.2113	74.41	54	2.99e-31	0.6567
ADAT1	9.98e-32	0.2112	70.84	47.19	1.28e-30	0.6531
KLF4	1.38e-32	0.2111	62.91	36.47	1.84e-31	0.6502
C2CD2	1.42e-29	0.2111	69.39	49.68	1.67e-28	0.6477
MYD88	2.93e-29	0.211	66.93	44.81	3.42e-28	0.6453
ESRP2	2.14e-32	0.2109	72.18	50.65	2.83e-31	0.6557
PDLIM7	8.88e-30	0.2108	89.27	81.6	1.05e-28	0.6533
SGPL1	8.6e-31	0.2107	82.57	65.04	1.07e-29	0.6548
ABCF1	3.63e-37	0.2106	86.93	81.49	5.77e-36	0.6722
RAB18	2.97e-35	0.2101	92.63	85.82	4.44e-34	0.6677
LRRC8C	1.98e-28	0.2101	78.55	58.44	2.23e-27	0.6474
SKI	9.39e-28	0.2101	86.59	74.68	1.03e-26	0.6473
PEA15	8.22e-28	0.2098	91.4	85.5	9e-27	0.6479
ATL2	1.7e-26	0.2097	80.89	63.53	1.77e-25	0.6427
FOSL1	5.55e-20	0.2097	97.32	94.26	4.35e-19	0.6239
SDF4	1.24e-30	0.2096	87.71	79.76	1.52e-29	0.6555
UTP6	5.94e-32	0.2095	78.66	59.74	7.72e-31	0.6569
SPPL2A	2.34e-43	0.2093	66.7	36.9	4.63e-42	0.676
OXCT1	5.49e-34	0.2092	67.6	42.32	7.89e-33	0.6568
HSPA1B	6.06e-24	0.209	84.36	73.48	5.68e-23	0.636
CFAP20	1.76e-33	0.2089	90.73	84.63	2.46e-32	0.6631
ATMIN	1.38e-31	0.2089	77.32	56.49	1.76e-30	0.6554
C2orf47	2.11e-31	0.2089	80.67	65.69	2.69e-30	0.6563
KRT6A	2.07e-10	0.2084	99.89	97.08	9.51e-10	0.5861
AMMECR1L	6.68e-31	0.2082	72.51	51.08	8.33e-30	0.652
GEMIN5	7.82e-31	0.2081	71.17	49.03	9.72e-30	0.6512
PPAT	1.56e-29	0.208	73.3	53.14	1.84e-28	0.6489
DDAH1	3.8e-24	0.208	61.56	41.99	3.6e-23	0.6293
EXT2	3.91e-34	0.2079	71.96	48.16	5.65e-33	0.6595
ZNF593	6.01e-34	0.2078	73.3	49.46	8.63e-33	0.6596
IFT57	1.14e-28	0.2078	88.38	81.28	1.3e-27	0.6502
DDX23	1.14e-31	0.2075	88.04	78.35	1.47e-30	0.6582
URGCP	1.01e-26	0.2074	77.54	59.85	1.06e-25	0.6426
TOMM70	1.64e-34	0.2072	91.51	85.06	2.4e-33	0.6658
RNF34	2.76e-30	0.2072	73.41	52.6	3.34e-29	0.6508
SLC35G2	3.73e-48	0.2071	55.75	23.59	8.67e-47	0.6741
OSTC	2.75e-31	0.207	93.18	85.5	3.47e-30	0.6575
SPTLC1	5.71e-42	0.2069	92.51	89.18	1.08e-40	0.6838
OXSR1	1.55e-26	0.2069	79.11	64.61	1.61e-25	0.6427
CDR2	3.78e-36	0.2067	65.36	38.96	5.84e-35	0.6603
CCT6A	1.9e-84	0.2066	99.44	99.35	1.22e-82	0.7637
MBD1	6.4e-25	0.2065	77.32	62.99	6.24e-24	0.6377
ARL2BP	6.91e-29	0.2059	90.39	80.84	7.93e-28	0.6508
NAGK	9.97e-25	0.2059	85.59	71.97	9.63e-24	0.6384
TSSC4	3.17e-57	0.2058	58.1	22.51	9.54e-56	0.6912
MYO5B	3.69e-27	0.2057	72.63	52.49	3.94e-26	0.6422
TRAF3	6.08e-36	0.2054	66.93	41.23	9.33e-35	0.661
TRIP12	9.09e-47	0.2053	94.3	92.1	2.02e-45	0.6945
DAP3	5.81e-41	0.2052	92.4	88.64	1.06e-39	0.6814
CRK	2.1e-30	0.2051	83.46	73.92	2.55e-29	0.6544
RIOK1	9.03e-29	0.2051	77.65	57.36	1.03e-27	0.6481
GOLGA3	3.18e-28	0.2049	83.8	68.4	3.54e-27	0.6482
PSMD6	4.39e-29	0.2048	87.04	75.87	5.07e-28	0.6511
ATP6V0A2	4.33e-46	0.2047	58.55	27.06	9.41e-45	0.6738
GTF3C6	1.52e-29	0.2046	87.71	77.49	1.79e-28	0.6524
FURIN	5.91e-29	0.2046	75.53	56.6	6.8e-28	0.6482
TSEN15	2.58e-28	0.2045	74.97	54.65	2.88e-27	0.6461
FGFBP1	4.41e-15	0.2045	94.64	88.96	2.67e-14	0.6062
DCTPP1	1.58e-23	0.2042	89.39	78.35	1.45e-22	0.6351
MEMO1	7.72e-32	0.2041	76.31	56.06	9.96e-31	0.6559
MAP1LC3B	8.91e-23	0.2041	92.29	83.01	7.94e-22	0.6329
TMEM5	6.08e-38	0.2037	64.02	35.82	9.97e-37	0.6629
BAZ1A	1.11e-23	0.2037	90.84	84.74	1.03e-22	0.6357
SYNCRIP	1.1e-82	0.2035	98.55	97.73	6.61e-81	0.7609
WDR5	4.31e-29	0.2035	87.6	76.95	4.98e-28	0.6512
MSRB3	1.71e-69	0.2034	39.33	5.411	7.04e-68	0.6733
PLOD3	9.51e-30	0.2033	78.77	63.1	1.13e-28	0.6515
MARK1	8.8e-37	0.2032	62.79	35.17	1.39e-35	0.6596
EMG1	9.8e-31	0.2032	90.73	82.47	1.21e-29	0.6559
PRDM2	2.38e-30	0.2032	70.28	49.24	2.89e-29	0.6498
AJAP1	2.3e-45	0.203	44.92	15.48	4.87e-44	0.6551
MDN1	1.06e-26	0.203	72.18	53.9	1.11e-25	0.6411
MED27	3.53e-33	0.2027	73.41	50	4.87e-32	0.6578
COL7A1	1.62e-28	0.2027	65.14	43.4	1.83e-27	0.6426
FAIM	2.71e-28	0.2026	75.42	56.6	3.02e-27	0.6464
INPP1	7.68e-28	0.2025	75.53	57.79	8.42e-27	0.6453
TCHP	3.42e-39	0.2024	61.56	33.55	5.83e-38	0.6639
RPF2	2.15e-31	0.2024	91.51	84.85	2.73e-30	0.6577
MAP4K4	8.33e-20	0.2024	93.07	85.06	6.49e-19	0.6233
ATE1	5.5e-32	0.2021	70.39	45.56	7.15e-31	0.6533
ORC6	5.17e-22	0.202	62.91	45.13	4.45e-21	0.624
TSPAN5	8.44e-19	0.202	75.08	64.07	6.22e-18	0.6182
TM9SF2	1.27e-33	0.2018	93.97	89.07	1.78e-32	0.6636
LIN7C	3.35e-29	0.2017	91.17	83.23	3.9e-28	0.6517
TMEM248	1.22e-29	0.2014	85.81	74.35	1.45e-28	0.6525
COQ10B	1.65e-32	0.2013	74.3	50.22	2.2e-31	0.6563
MED21	3.29e-28	0.2013	77.09	58.98	3.65e-27	0.6467
SPAG9	4.1e-26	0.2013	87.93	78.68	4.18e-25	0.6428
DCAF13	4.78e-25	0.2011	87.82	76.84	4.68e-24	0.6396
ILKAP	7.35e-33	0.2009	71.84	49.35	9.99e-32	0.6566
OSTM1	3.03e-40	0.2007	63.13	33.23	5.38e-39	0.6667
ZFR	8.76e-38	0.2006	94.64	91.23	1.43e-36	0.674
UBE3C	9.41e-28	0.2004	84.13	74.24	1.03e-26	0.6472
MMP1	1.42e-18	0.2004	32.63	16.02	1.03e-17	0.5895
IKBKG	4.81e-27	0.2003	85.36	71.32	5.1e-26	0.6451
SOCS3	6.81e-23	0.2003	78.99	61.69	6.1e-22	0.6316
MRPL49	1.36e-33	0.2002	90.95	86.15	1.91e-32	0.6635
IFNGR1	1.04e-23	0.2002	86.15	72.29	9.64e-23	0.6353
NAV3	8.47e-64	0.2	36.42	4.762	3.06e-62	0.6606
RMDN3	1.06e-32	0.1999	69.05	45.24	1.43e-31	0.6547
CSTF2	3.87e-32	0.1999	73.41	50.87	5.06e-31	0.6554
FTSJ3	7.02e-32	0.1999	72.18	49.03	9.08e-31	0.6541
CDC37L1	1.58e-33	0.1998	67.04	42.97	2.22e-32	0.6557
FAM101B	3.03e-21	0.1997	63.91	46	2.53e-20	0.6221
C1orf116	4.38e-21	0.1997	81.56	69.59	3.62e-20	0.6267
MOB1A	1.69e-49	0.1996	96.42	94.05	4.12e-48	0.7003
RBMS2	7.34e-25	0.1996	80.45	64.5	7.12e-24	0.638
JAG1	1.55e-20	0.1995	85.47	78.9	1.25e-19	0.6254
SLC25A25	2.22e-52	0.1993	53.3	20.78	5.84e-51	0.6783
BAG2	8.52e-33	0.1992	60.67	35.06	1.16e-31	0.6495
ERAL1	4.58e-31	0.1992	87.6	78.03	5.75e-30	0.6566
HCFC1	1.32e-33	0.199	91.73	87.12	1.85e-32	0.6635
PAPD5	1.63e-26	0.199	77.77	57.9	1.7e-25	0.6419
RWDD4	1.76e-26	0.199	81.34	66.45	1.83e-25	0.6429
PHF5A	1.63e-27	0.1985	73.52	51.41	1.77e-26	0.6432
USP31	9.01e-21	0.1985	80.56	70.35	7.31e-20	0.6256
DDX47	6.1e-31	0.1983	89.16	82.47	7.62e-30	0.6564
COMMD2	5.29e-26	0.1983	80.67	65.91	5.36e-25	0.6414
RAPGEF1	9.52e-22	0.1983	82.35	70.35	8.08e-21	0.6289
USB1	1.43e-31	0.1982	72.74	50.54	1.84e-30	0.6537
INAFM2	1.58e-33	0.198	58.32	31.82	2.22e-32	0.6491
TGFBRAP1	2.16e-28	0.198	70.73	49.68	2.42e-27	0.6448
E2F3	3.73e-29	0.1979	69.83	47.29	4.33e-28	0.6462
PLEKHM2	3.25e-27	0.1979	79.11	63.42	3.48e-26	0.6446
CXCL1	3.34e-13	0.1978	35.87	21.65	1.82e-12	0.5787
NUDC	4.7e-54	0.1976	98.32	96.32	1.3e-52	0.7096
CCNL2	5.08e-24	0.1975	88.72	82.68	4.78e-23	0.6367
NEXN	4.11e-47	0.1973	44.02	14.07	9.27e-46	0.6561
ACSL3	9.01e-33	0.1973	95.75	91.45	1.22e-31	0.6614
TTL	3.34e-24	0.1973	74.75	56.93	3.17e-23	0.6346
DGKE	3.98e-42	0.1972	59.78	29.76	7.54e-41	0.6677
HTATSF1	2.84e-23	0.1971	80.67	65.91	2.59e-22	0.6333
MPV17L2	2.27e-49	0.1969	54.97	22.94	5.5e-48	0.6755
C9orf78	2.42e-33	0.1969	92.18	86.8	3.36e-32	0.6628
DKK1	8.31e-13	0.1968	91.4	87.77	4.46e-12	0.5969
TMEM199	9.86e-34	0.1967	67.15	43.61	1.4e-32	0.6564
XPO5	4.28e-27	0.1963	79.22	63.74	4.56e-26	0.6443
ARFIP2	5.22e-27	0.1963	91.62	83.98	5.52e-26	0.6456
ZNF131	1.97e-26	0.1963	76.65	58.44	2.04e-25	0.6416
RABIF	7.98e-25	0.1963	74.86	54.22	7.74e-24	0.6361
ZMAT3	6.03e-41	0.1957	58.21	28.03	1.1e-39	0.6637
PSMG1	1.36e-28	0.1956	88.16	80.19	1.54e-27	0.6499
RNASEH1	9.96e-32	0.1955	73.07	49.89	1.28e-30	0.6541
SRPK1	1.39e-26	0.1953	89.61	82.25	1.45e-25	0.6443
SZRD1	7.21e-37	0.1952	92.74	89.29	1.14e-35	0.6717
ITPA	5.37e-28	0.1951	77.54	60.82	5.92e-27	0.6463
MRM2	8.57e-23	0.1948	82.23	68.4	7.65e-22	0.6321
C1QBP	1.2e-33	0.1947	93.97	91.34	1.69e-32	0.6637
TOMM5	7.09e-32	0.1947	97.21	94.05	9.16e-31	0.6591
PKP4	6.45e-29	0.1946	87.6	80.3	7.41e-28	0.6508
ZNF410	1.05e-27	0.1945	73.18	52.06	1.14e-26	0.6438
B4GALT1	5.19e-32	0.1944	95.08	93.72	6.76e-31	0.6595
EIF2B1	1.58e-26	0.1942	81.01	65.48	1.65e-25	0.6429
SPCS2	1.39e-42	0.1941	95.2	92.75	2.67e-41	0.6852
ADPGK	2.61e-29	0.1941	73.63	56.06	3.06e-28	0.6488
UGDH	2.96e-23	0.1941	80.56	65.8	2.7e-22	0.6332
C1QTNF1	2.8e-46	0.194	36.87	9.416	6.13e-45	0.6424
SLC35A2	4.92e-28	0.194	77.43	58.33	5.43e-27	0.6461
ACSL4	1.83e-19	0.1938	89.94	80.63	1.4e-18	0.622
TTPAL	1.16e-23	0.1937	84.58	72.19	1.08e-22	0.6351
GATAD2A	2.89e-25	0.1934	75.42	57.68	2.85e-24	0.638
STAMBPL1	2.74e-32	0.1931	63.8	37.99	3.61e-31	0.6503
ZNF664	1.49e-30	0.1931	92.51	87.45	1.83e-29	0.6555
ANTXR2	1.11e-15	0.1931	78.1	65.8	6.94e-15	0.6073
PHLPP2	1.61e-50	0.193	53.74	20.67	4.02e-49	0.6752
HSPA9	8.29e-47	0.1929	96.87	95.67	1.84e-45	0.6946
RAE1	1.47e-22	0.1928	84.02	70.45	1.3e-21	0.6316
CSRNP2	7.45e-34	0.1927	65.59	38.53	1.07e-32	0.6548
METTL13	7.92e-31	0.1927	68.49	47.08	9.85e-30	0.6503
GSK3A	1.95e-26	0.1927	89.16	80.84	2.02e-25	0.6438
DR1	6.43e-27	0.1926	83.46	71.54	6.79e-26	0.6446
NEK7	1.26e-25	0.1926	79.55	65.26	1.27e-24	0.6402
RTCB	1.72e-23	0.1924	87.71	78.14	1.58e-22	0.6349
DPH3	1.78e-46	0.1922	55.64	24.57	3.94e-45	0.6715
B3GALNT2	3.13e-30	0.1922	74.53	53.03	3.79e-29	0.6509
GOT2	1.22e-28	0.1922	92.29	86.58	1.39e-27	0.6503
WASF1	2.34e-25	0.1922	75.31	52.16	2.33e-24	0.6375
RRAD	3.04e-65	0.1919	30.73	1.515	1.14e-63	0.647
AP4E1	1.93e-34	0.1919	62.91	36.15	2.81e-33	0.6546
TMEM181	5.29e-26	0.1919	80.11	63.2	5.36e-25	0.6412
SMIM15	7.86e-30	0.1918	90.28	83.44	9.34e-29	0.6535
CHKA	1.95e-46	0.1917	55.31	23.81	4.29e-45	0.6707
PVR	5.68e-25	0.1915	73.63	57.14	5.54e-24	0.6368
UBE2Q1	5.81e-28	0.1914	88.04	79.33	6.4e-27	0.6481
SPARC	1.51e-21	0.1914	90.5	87.88	1.27e-20	0.629
ADAM8	1.11e-21	0.1913	90.5	84.96	9.36e-21	0.6294
CENPB	1.4e-24	0.1912	92.4	86.8	1.35e-23	0.6385
MINA	8.28e-36	0.1909	63.69	36.8	1.26e-34	0.6583
EBNA1BP2	2.85e-31	0.1909	94.97	90.48	3.61e-30	0.6575
E2F7	3.52e-25	0.1909	62.35	41.77	3.46e-24	0.6323
ERRFI1	2.05e-12	0.1909	81.56	77.06	1.07e-11	0.5948
TMEM208	1.87e-30	0.1907	69.94	47.62	2.29e-29	0.6497
CTSV	2.41e-16	0.1906	72.07	59.52	1.55e-15	0.6088
GSK3B	7.32e-29	0.1904	94.08	90.69	8.39e-28	0.6509
CCT5	1.05e-64	0.1903	99.33	98.38	3.86e-63	0.73
TMEM127	1.65e-26	0.1902	77.09	59.85	1.71e-25	0.642
DCAF12	2.68e-25	0.19	79.78	66.88	2.65e-24	0.6394
MPZL1	1.23e-29	0.1899	90.06	85.82	1.45e-28	0.653
MANF	2.67e-22	0.1899	85.36	74.68	2.33e-21	0.631
ECE1	1.82e-19	0.1899	66.82	54.76	1.39e-18	0.6184
TUFT1	8.23e-24	0.1897	65.59	45.02	7.69e-23	0.63
EXOSC3	1.95e-26	0.1896	88.27	79	2.02e-25	0.6438
HLA-B	4.45e-14	0.1896	87.49	72.94	2.54e-13	0.6018
PITRM1	4.48e-32	0.1893	91.06	86.26	5.84e-31	0.6595
NCOA5	4.1e-39	0.1892	59.11	30.84	6.97e-38	0.6616
PTPN2	1.01e-32	0.1892	89.05	82.9	1.37e-31	0.6611
XPOT	1.12e-26	0.1892	75.75	58.33	1.17e-25	0.6421
PORCN	1.43e-26	0.1892	62.68	39.61	1.49e-25	0.6357
CLCF1	3.09e-45	0.1887	52.63	22.08	6.52e-44	0.6657
TM4SF1	6.48e-12	0.1886	62.57	58.77	3.29e-11	0.5901
NCDN	9.97e-32	0.1884	66.82	41.13	1.28e-30	0.6507
RCN2	1.61e-27	0.1884	87.82	81.28	1.75e-26	0.6469
CSF3	8.81e-15	0.1883	54.53	36.26	5.24e-14	0.596
DOLPP1	3.67e-32	0.1882	65.92	39.94	4.81e-31	0.6512
GOLIM4	5.11e-19	0.1882	71.28	56.82	3.81e-18	0.6178
URB2	1.41e-59	0.1881	49.39	14.29	4.54e-58	0.6817
ZBTB2	3.36e-30	0.1881	62.91	39.29	4.05e-29	0.6452
PROSER1	9.06e-27	0.188	73.41	53.35	9.55e-26	0.6414
GNA11	5.47e-24	0.188	83.58	71.86	5.14e-23	0.636
SNX9	4.43e-23	0.188	90.84	83.66	4.01e-22	0.6338
FAM169A	1.03e-33	0.1878	61.79	34.85	1.46e-32	0.652
RILPL2	4.27e-25	0.1878	69.5	52.16	4.18e-24	0.6358
SYNGR2	8.71e-23	0.1878	88.83	85.61	7.77e-22	0.6329
SMNDC1	1.44e-26	0.1877	88.04	78.68	1.5e-25	0.6441
ZPR1	2.88e-29	0.1876	71.62	50.11	3.37e-28	0.6474
ZMYND19	6.48e-27	0.1875	68.04	46.1	6.84e-26	0.6395
FHL2	3.92e-23	0.1874	94.86	91.34	3.55e-22	0.6341
MAST4	4.07e-17	0.1874	83.35	78.14	2.75e-16	0.6135
ITGB1BP1	3.48e-30	0.1873	94.64	90.8	4.19e-29	0.6546
PWP1	2.46e-29	0.1872	91.28	85.5	2.88e-28	0.6522
STX5	2e-28	0.1872	71.84	49.13	2.25e-27	0.645
GTF3C4	3.45e-23	0.1872	85.36	75.11	3.13e-22	0.6338
SURF4	2.65e-42	0.1868	96.65	95.13	5.06e-41	0.6846
CLSPN	4.33e-17	0.1865	53.97	37.23	2.92e-16	0.6042
PPM1G	1.47e-30	0.1862	92.85	88.31	1.81e-29	0.6555
DHX36	3.02e-27	0.1861	90.17	85.39	3.25e-26	0.6463
LMAN2L	1.07e-28	0.186	67.93	45.13	1.21e-27	0.6441
NCOA4	1.2e-39	0.1859	95.08	92.42	2.09e-38	0.6784
LRRFIP2	8.76e-29	0.1859	69.94	48.05	1e-27	0.6454
SHOC2	1.23e-26	0.1859	74.53	52.49	1.29e-25	0.6411
IRAK1	2.88e-21	0.1858	90.95	82.47	2.4e-20	0.6281
CACUL1	1.4e-27	0.1856	92.51	87.01	1.52e-26	0.6473
CTGF	1.15e-43	0.1854	32.07	6.71	2.29e-42	0.629
GXYLT1	1.02e-28	0.1851	64.58	41.88	1.16e-27	0.6426
C12orf29	3.15e-26	0.1851	70.95	49.89	3.23e-25	0.6389
EDN1	6.53e-45	0.185	28.6	4.545	1.36e-43	0.6227
KDELR2	6.58e-39	0.185	97.09	94.81	1.11e-37	0.6767
HGH1	3.51e-26	0.185	69.72	48.7	3.59e-25	0.6383
TXNL1	5.8e-19	0.185	87.37	80.41	4.31e-18	0.6202
LRRC8D	8.52e-34	0.1849	64.13	36.8	1.21e-32	0.6537
NME1	1.69e-27	0.1849	94.97	90.91	1.83e-26	0.6471
RAB35	3.94e-33	0.1847	66.03	41.02	5.42e-32	0.6539
UNC50	6.67e-25	0.1847	76.98	59.52	6.49e-24	0.6373
CYP1B1	6.79e-39	0.1846	27.82	5.303	1.15e-37	0.6139
PSMD14	1.12e-37	0.1846	94.75	92.53	1.82e-36	0.6737
YOD1	4.64e-34	0.1846	61.68	34.42	6.69e-33	0.6526
ZBTB40	1.27e-26	0.1845	69.39	47.19	1.33e-25	0.6392
FAM58A	9.6e-34	0.1843	64.8	37.77	1.36e-32	0.6541
PER3	6.24e-32	0.1843	44.47	20.13	8.09e-31	0.632
DHX34	5.72e-39	0.1841	59.89	30.52	9.71e-38	0.6614
CACYBP	1.78e-36	0.1838	97.77	95.89	2.77e-35	0.6708
ZNF655	1.48e-25	0.1838	90.17	84.09	1.48e-24	0.6414
ZRANB1	2.8e-23	0.1838	78.21	61.58	2.56e-22	0.6327
PA2G4	1.82e-50	0.1837	99.11	97.29	4.53e-49	0.7023
HSPA4	4.8e-29	0.1836	94.41	91.77	5.54e-28	0.6515
WAPL	3.66e-24	0.1835	86.59	78.14	3.47e-23	0.6369
ACVR1	5.46e-33	0.1833	61.01	34.63	7.47e-32	0.6499
ALG3	1.44e-23	0.1833	94.41	90.37	1.33e-22	0.6355
MFSD1	8.85e-34	0.1831	60.89	34.52	1.26e-32	0.6517
POLR3A	9.85e-24	0.1831	76.98	62.34	9.15e-23	0.6341
DNAJB9	2.31e-45	0.183	49.5	18.4	4.89e-44	0.6611
USP10	1.56e-31	0.183	92.85	87.77	1.99e-30	0.6581
UQCRFS1	6.25e-26	0.1827	93.41	87.66	6.33e-25	0.6425
CALD1	4.34e-14	0.1825	84.47	82.14	2.48e-13	0.602
MED10	1.41e-23	0.1824	88.04	79.98	1.3e-22	0.6352
RWDD1	7.44e-22	0.1824	89.16	81.93	6.35e-21	0.6299
PFDN2	1.01e-22	0.1823	94.75	90.26	9.01e-22	0.6328
ABHD3	2.16e-21	0.1823	68.16	49.57	1.81e-20	0.624
URB1	8.71e-21	0.1822	76.87	63.1	7.08e-20	0.6249
MRPL3	1.53e-35	0.1821	97.65	95.67	2.31e-34	0.6685
MAPRE1	1.91e-57	0.1818	98.44	97.84	5.8e-56	0.7163
PDCD11	5.36e-25	0.1818	69.5	51.19	5.23e-24	0.6354
TOMM22	1.91e-19	0.1816	92.51	85.71	1.46e-18	0.6221
P3H2	7.97e-38	0.1815	39.66	13.85	1.31e-36	0.6353
DNAJA4	4.87e-24	0.1814	68.49	49.46	4.59e-23	0.6321
NAT9	2.62e-26	0.1813	69.94	47.08	2.7e-25	0.6384
LIMA1	6.53e-39	0.1811	97.77	97.29	1.11e-37	0.6767
PPP2R2D	2.56e-25	0.1811	84.02	74.78	2.54e-24	0.6402
PRPS1	7.53e-23	0.1811	78.77	61.04	6.73e-22	0.6314
MIR100HG	8.54e-50	0.181	37.88	8.874	2.1e-48	0.6485
JAGN1	1.36e-23	0.181	82.23	68.72	1.26e-22	0.6346
TAX1BP1	7.74e-27	0.1809	93.63	89.94	8.16e-26	0.6452
MPHOSPH6	1.78e-24	0.1809	90.39	83.23	1.7e-23	0.6381
CEBPB	9.21e-16	0.1809	92.85	86.04	5.76e-15	0.6088
DVL1	6.09e-23	0.1808	85.36	77.06	5.47e-22	0.6331
LARP1	3.49e-54	0.1807	98.77	98.27	9.76e-53	0.7099
CD164	7.62e-33	0.1807	94.53	91.88	1.03e-31	0.6616
ISOC1	3.14e-31	0.1807	62.57	36.69	3.96e-30	0.6469
DDX20	5.17e-30	0.1807	65.47	41.88	6.19e-29	0.6462
CISD2	5.16e-27	0.1805	90.95	85.71	5.47e-26	0.6456
RUVBL1	3.39e-21	0.1804	93.41	86.9	2.82e-20	0.6279
NAA20	4.11e-48	0.1803	97.21	96.65	9.55e-47	0.6974
SUV39H2	3.84e-29	0.1803	61.23	37.55	4.46e-28	0.6415
NUP188	2.17e-24	0.1803	90.17	82.68	2.07e-23	0.6378
TAF9	7.07e-27	0.1802	95.64	90.8	7.45e-26	0.6453
GNL3	1.01e-22	0.1802	86.15	77.49	8.98e-22	0.6325
ALG8	1.22e-22	0.1802	84.47	71.32	1.08e-21	0.6319
TRAPPC10	1.31e-31	0.1801	64.36	40.15	1.68e-30	0.6494
ZWINT	2.65e-13	0.1801	70.95	57.03	1.46e-12	0.5966
ABCG2	5.61e-43	0.18	49.83	19.48	1.09e-41	0.6577
TESK1	1.45e-28	0.1799	62.79	40.04	1.65e-27	0.6412
TAB3	1.42e-19	0.1798	75.87	58.44	1.09e-18	0.6203
TES	2.87e-25	0.1797	94.19	91.56	2.83e-24	0.6406
FAM13B	1.45e-25	0.1794	68.04	46	1.46e-24	0.6357
NARS	6.95e-18	0.1791	87.71	79.44	4.9e-17	0.6164
ELAC2	3.29e-23	0.179	79.44	63.74	2.98e-22	0.6328
HIGD1A	6.28e-20	0.179	90.17	80.19	4.91e-19	0.6236
ACP1	5.11e-33	0.1789	94.19	91.23	7e-32	0.6621
QSOX2	4.28e-24	0.1789	70.95	51.19	4.04e-23	0.633
TWF1	7.34e-24	0.1789	86.82	77.92	6.87e-23	0.636
RBM22	1.13e-22	0.1789	84.69	73.16	1e-21	0.6321
WDR3	7.92e-20	0.1789	70.84	55.3	6.17e-19	0.6203
CTNNAL1	7.94e-11	0.1788	87.37	77.81	3.74e-10	0.5878
CNST	1.45e-46	0.1785	52.63	20.35	3.2e-45	0.667
PREB	3.33e-35	0.1784	63.02	35.28	4.99e-34	0.6561
USP1	3.29e-16	0.1784	77.54	65.15	2.11e-15	0.6092
SOCS4	1.08e-27	0.1783	64.69	40.58	1.18e-26	0.6395
SH3RF1	1.87e-30	0.1782	60.78	35.28	2.28e-29	0.6439
CCNC	3.48e-26	0.1782	90.84	86.04	3.56e-25	0.6432
GPAT4	4.84e-26	0.1782	67.6	45.56	4.92e-25	0.6369
DDX19A	1.08e-26	0.1781	68.38	46.75	1.13e-25	0.6391
MARS2	1.05e-54	0.178	48.38	14.5	2.98e-53	0.6732
PPP1R8	1.65e-22	0.178	78.88	63.1	1.45e-21	0.6306
DNAJC21	2.43e-22	0.178	87.49	78.14	2.12e-21	0.6313
CHST3	4.99e-37	0.1779	55.98	27.71	7.89e-36	0.6541
GLRX3	7.05e-42	0.1778	95.87	94.48	1.32e-40	0.6836
MMGT1	2.2e-24	0.1778	71.28	54.22	2.1e-23	0.6343
COPS9	7.35e-20	0.1778	81.45	67.64	5.74e-19	0.6225
C8orf33	8.58e-20	0.1778	83.91	71	6.67e-19	0.6226
LEMD3	1.29e-25	0.1777	70.73	48.59	1.29e-24	0.6369
ELK4	4.14e-22	0.1776	80	66.34	3.58e-21	0.6296
INPP5A	1.02e-28	0.1773	64.13	41.02	1.16e-27	0.6422
MED8	4.92e-27	0.1773	70.5	50.43	5.22e-26	0.6412
LHFP	1.41e-25	0.1773	58.1	35.61	1.41e-24	0.6304
TIMM10B	3.02e-25	0.1773	71.28	49.24	2.98e-24	0.636
DNM1L	3.03e-23	0.1773	86.82	76.84	2.75e-22	0.6341
GTF3C2	4.1e-23	0.1773	80.56	66.77	3.71e-22	0.6328
UAP1	9.26e-19	0.1771	78.66	66.99	6.8e-18	0.6185
SNAI2	3.77e-15	0.177	88.83	82.25	2.29e-14	0.6063
TARDBP	8.38e-24	0.1767	86.03	77.38	7.83e-23	0.6358
FEM1B	4.64e-18	0.1767	87.6	79.55	3.3e-17	0.617
SDHB	3.56e-31	0.1766	93.74	91.56	4.48e-30	0.6572
NUDCD1	3.23e-19	0.1761	81.68	71.54	2.44e-18	0.6206
E2F6	6.03e-36	0.1758	60.78	33.12	9.27e-35	0.6562
POLR3C	2.53e-32	0.1758	61.56	36.04	3.34e-31	0.649
DYRK1A	8.69e-20	0.1758	84.58	75.54	6.75e-19	0.6228
TNF	8e-41	0.1757	32.29	7.792	1.46e-39	0.6262
STARD13	6.96e-39	0.1757	48.83	20.35	1.18e-37	0.6496
GALNT7	8.92e-23	0.1756	66.7	46.97	7.95e-22	0.6275
TNFAIP1	1.2e-22	0.1755	73.85	57.36	1.07e-21	0.6299
C1orf52	1.48e-24	0.1754	71.51	52.38	1.42e-23	0.6346
DNAJA3	9.16e-24	0.1754	84.69	78.03	8.53e-23	0.6357
TMEM14B	1.15e-32	0.1753	96.31	93.72	1.55e-31	0.6612
ATG13	1.43e-21	0.1753	77.88	63.42	1.2e-20	0.6275
DNAJB12	2.82e-24	0.1751	71.51	52.38	2.68e-23	0.6338
TRIM8	8.71e-21	0.1751	88.16	80.95	7.08e-20	0.6264
SPRY4	2.53e-17	0.1751	80	64.5	1.73e-16	0.6134
UBE2G1	3.04e-24	0.175	88.04	80.63	2.88e-23	0.6373
EFTUD2	2.38e-23	0.175	87.93	79.98	2.17e-22	0.6345
VPS37B	3.54e-21	0.175	84.25	73.92	2.93e-20	0.6273
MAP3K7	8.58e-21	0.1749	78.32	64.29	6.99e-20	0.6251
LARP4B	4.77e-28	0.1748	90.61	86.8	5.27e-27	0.6486
WDFY2	3.52e-33	0.1747	60.89	33.77	4.86e-32	0.65
MID1IP1	9.99e-20	0.1747	89.5	83.01	7.72e-19	0.6229
FLAD1	4.46e-27	0.1746	65.47	42.53	4.75e-26	0.6386
SNAP23	2.18e-20	0.1746	79.66	67.42	1.75e-19	0.6241
MB21D2	3.81e-42	0.1745	45.81	17.21	7.22e-41	0.6514
DVL3	2.58e-25	0.1745	88.94	85.71	2.56e-24	0.6406
DESI2	2.67e-23	0.1745	73.74	54.76	2.44e-22	0.6315
ZC3HAV1	3.93e-19	0.1745	91.06	85.5	2.95e-18	0.621
TGFB2	7.95e-47	0.1744	34.41	7.468	1.77e-45	0.6379
TEAD1	5.26e-28	0.1743	92.29	90.8	5.8e-27	0.6485
MAP3K2	2.87e-24	0.1743	85.36	78.35	2.73e-23	0.6372
AP3M1	3.13e-21	0.1743	86.59	77.71	2.61e-20	0.6277
FAM175B	7.06e-24	0.1742	72.74	52.92	6.61e-23	0.6329
UBE2S	6.37e-10	0.1741	91.06	82.14	2.84e-09	0.5836
MCUR1	1.56e-24	0.1739	81.9	69.91	1.49e-23	0.6375
SRRT	6.43e-21	0.1739	84.8	73.7	5.28e-20	0.6265
RNF115	2.04e-27	0.1737	64.69	41.34	2.21e-26	0.639
PPID	1.35e-23	0.1737	80.45	66.02	1.25e-22	0.6343
RPA2	3.42e-21	0.1737	72.4	54.11	2.84e-20	0.6247
SETD1B	3.71e-28	0.1736	68.38	44.81	4.12e-27	0.6427
ZDHHC5	9.75e-22	0.1735	86.37	77.27	8.27e-21	0.6293
MIS12	1.53e-25	0.1732	63.35	43.4	1.53e-24	0.634
FDX1	2.34e-22	0.1732	74.97	56.28	2.05e-21	0.629
PPP1R10	7e-21	0.1729	71.73	54.22	5.73e-20	0.6236
PPP4R3A	2.62e-19	0.1728	79.33	64.39	1.99e-18	0.6203
MKKS	4.13e-19	0.1724	85.59	72.84	3.09e-18	0.6204
RFWD3	6.24e-17	0.1724	83.02	69.91	4.16e-16	0.6125
EIF1AX	3.7e-57	0.1723	97.99	97.4	1.11e-55	0.7158
NSMCE3	1.73e-31	0.1723	60.22	33.55	2.21e-30	0.6456
GPR137	1.21e-25	0.1722	67.15	45.78	1.21e-24	0.6357
FAR1	7.89e-24	0.1722	91.4	85.61	7.38e-23	0.6362
FASTKD2	1.31e-21	0.1721	85.36	77.06	1.1e-20	0.6289
MLLT4	1.98e-20	0.1721	76.2	59.31	1.59e-19	0.6233
CUL1	8.93e-20	0.172	83.13	73.38	6.92e-19	0.6226
TBC1D23	4.72e-15	0.1718	87.04	83.12	2.85e-14	0.6059
VPS4A	4.18e-22	0.1717	81.9	70.67	3.62e-21	0.63
ULBP2	1.2e-20	0.1717	65.81	47.08	9.7e-20	0.6208
C1orf109	8.92e-38	0.1715	56.65	27.92	1.46e-36	0.6561
C12orf45	1.48e-23	0.1715	68.27	47.29	1.36e-22	0.6302
DAP	2.53e-12	0.1715	86.93	74.89	1.32e-11	0.5945
MAX	1.43e-17	0.1714	81.12	67.42	9.93e-17	0.6145
TAF4B	1.41e-29	0.1713	54.86	29.65	1.66e-28	0.6373
ZNF639	1.14e-22	0.1713	69.83	50.32	1.01e-21	0.6284
KCMF1	2.37e-27	0.1712	93.3	89.83	2.55e-26	0.6467
SMAGP	1.19e-24	0.1711	67.37	43.61	1.14e-23	0.6325
CRAMP1	8.65e-30	0.171	61.34	35.82	1.03e-28	0.6426
TRPM7	4.52e-26	0.171	69.83	47.84	4.61e-25	0.6379
SH3D19	1.02e-19	0.171	75.98	62.55	7.9e-19	0.6212
ADIPOR2	2.49e-21	0.1709	84.25	74.03	2.08e-20	0.6278
ARAP2	3.45e-37	0.1708	50.73	23.27	5.49e-36	0.6492
ANKRD13A	1.02e-32	0.1708	57.88	30.74	1.38e-31	0.6465
NCBP1	5.51e-23	0.1706	81.68	73.16	4.96e-22	0.6329
MESDC1	4.8e-24	0.1703	69.27	47.19	4.53e-23	0.6318
SUPT4H1	2.43e-22	0.1703	88.49	82.79	2.13e-21	0.6315
C11orf24	2.48e-16	0.1703	81.79	67.42	1.6e-15	0.6101
EXOSC10	3.31e-24	0.1702	86.03	80.63	3.14e-23	0.6371
CSGALNACT2	1.97e-27	0.1699	62.23	37.66	2.13e-26	0.6373
ARL4A	1.71e-27	0.1697	58.55	34.31	1.86e-26	0.6352
NUP35	3.08e-22	0.1697	69.72	51.84	2.68e-21	0.6273
API5	7.38e-23	0.1696	93.3	87.55	6.6e-22	0.6332
DDX51	2.54e-30	0.1694	62.91	37.88	3.08e-29	0.6451
TRIM27	9.4e-20	0.1694	80.34	67.1	7.27e-19	0.622
TMED2	1.29e-36	0.1693	96.76	94.81	2.03e-35	0.6712
BCAR1	1.89e-20	0.1693	86.59	80.09	1.52e-19	0.6252
HARS	1.31e-18	0.1693	83.35	71.97	9.57e-18	0.6186
LARP1B	1.4e-28	0.169	61.9	37.55	1.58e-27	0.6402
CRTC3	2.34e-27	0.169	63.24	38.42	2.53e-26	0.6376
TMEM131	1.53e-19	0.1689	82.46	72.08	1.17e-18	0.6217
MTA2	3.39e-18	0.1688	89.5	79.33	2.42e-17	0.6176
MTPAP	3.23e-20	0.1686	77.65	59.74	2.56e-19	0.6228
KIF23	6.01e-12	0.1686	64.02	46.32	3.06e-11	0.5888
YTHDF2	1.76e-26	0.1685	92.63	89.39	1.83e-25	0.6442
NAA35	7.51e-23	0.1685	84.25	76.3	6.72e-22	0.6328
TRAPPC8	1.43e-20	0.1684	72.18	54.87	1.15e-19	0.6228
TUBB6	1.36e-17	0.1681	95.08	91.56	9.43e-17	0.6156
GHITM	1.15e-40	0.168	96.76	95.13	2.08e-39	0.6808
USP7	4.46e-32	0.168	92.07	90.91	5.82e-31	0.6596
AHR	2.42e-15	0.168	86.15	77.81	1.49e-14	0.6069
WEE1	1.67e-12	0.168	77.65	66.88	8.8e-12	0.5946
MRPL15	3.3e-19	0.1679	86.37	78.46	2.49e-18	0.621
SNRPA1	9.72e-25	0.1678	95.53	91.99	9.4e-24	0.6391
SNX18	3.38e-29	0.1677	55.2	30.09	3.93e-28	0.6367
MTHFD1L	5.03e-19	0.1676	75.87	60.17	3.75e-18	0.6187
ASCC3	3.84e-20	0.1675	89.16	81.6	3.04e-19	0.6243
KCTD5	1.45e-18	0.1673	81.9	68.61	1.05e-17	0.6182
ARCN1	5.6e-32	0.1672	94.3	92.53	7.28e-31	0.6594
PSMG3	1.12e-21	0.1672	73.63	55.41	9.46e-21	0.6266
PRMT3	3.5e-23	0.167	70.84	50.43	3.17e-22	0.6301
ENC1	5.31e-21	0.167	60.22	39.07	4.37e-20	0.6188
PEF1	6.86e-21	0.1669	80.89	66.23	5.62e-20	0.6258
MAPKAPK5	1.39e-20	0.1669	73.52	55.52	1.12e-19	0.6231
PTGS1	4.83e-15	0.1669	57.09	42.75	2.92e-14	0.5991
TCF12	2.44e-22	0.1667	73.41	54.44	2.14e-21	0.6285
RAB11FIP2	3.14e-31	0.1666	59.89	33.77	3.96e-30	0.6449
C21orf91	6.1e-31	0.1665	54.64	28.68	7.62e-30	0.64
ARL13B	2.1e-28	0.1665	56.54	32.14	2.36e-27	0.636
TYW3	5.27e-19	0.1664	82.46	73.48	3.92e-18	0.62
TXNL4A	5.85e-19	0.1664	83.24	73.16	4.34e-18	0.6198
ADI1	1.98e-19	0.1663	87.26	81.49	1.51e-18	0.6218
ANXA5	1.64e-79	0.1662	99.33	99.68	9.15e-78	0.7557
PSMD5	3.13e-25	0.1661	91.73	87.88	3.09e-24	0.6405
CCDC84	4.6e-20	0.1661	70.06	50.76	3.63e-19	0.6203
GNL3L	9.88e-20	0.1661	74.86	58.98	7.64e-19	0.6208
POPDC3	1.84e-44	0.1659	44.36	15.04	3.74e-43	0.6526
C18orf8	3.1e-32	0.1658	57.65	31.39	4.08e-31	0.6456
PPP1R14C	5.92e-17	0.1658	58.21	44.26	3.96e-16	0.6065
C5orf24	8.5e-15	0.1658	87.37	75.65	5.06e-14	0.6048
COG2	1.95e-31	0.1657	60.89	35.5	2.48e-30	0.6464
LGALSL	7.25e-26	0.1657	58.88	34.74	7.32e-25	0.6311
SNX19	5.12e-30	0.1656	60.67	36.69	6.14e-29	0.6432
GPD2	1.41e-19	0.1656	88.72	84.2	1.08e-18	0.6224
CARNMT1	3.45e-22	0.1654	66.93	47.08	3e-21	0.6258
EDEM3	1.39e-26	0.1653	64.02	40.04	1.45e-25	0.6362
ZCCHC3	1.97e-24	0.1653	69.61	48.16	1.88e-23	0.6332
KLHL2	1.04e-26	0.1652	62.01	38.53	1.09e-25	0.6356
ATF1	2.67e-20	0.1652	76.87	62.34	2.13e-19	0.6232
PSPC1	6.14e-20	0.165	73.74	56.49	4.8e-19	0.6211
CYB5R1	7.68e-18	0.165	56.87	39.72	5.4e-17	0.6081
DTYMK	9.24e-16	0.165	86.26	78.35	5.78e-15	0.6085
UFM1	4.75e-19	0.1649	91.84	85.61	3.55e-18	0.6207
CFL2	1.9e-17	0.1649	74.75	62.77	1.3e-16	0.6133
TMEM9B	9.87e-22	0.1648	69.94	52.06	8.36e-21	0.6258
LAYN	1.5e-36	0.1647	28.94	6.926	2.35e-35	0.6139
PSMC5	7.73e-22	0.1645	90.73	85.93	6.59e-21	0.6299
FGFR1OP2	6.12e-23	0.1644	66.59	46.21	5.49e-22	0.6278
C16orf91	8.86e-24	0.164	67.82	46.32	8.26e-23	0.6306
SPIRE1	3.72e-22	0.164	67.15	47.29	3.22e-21	0.6258
PIEZO1	1.64e-18	0.164	72.29	56.93	1.19e-17	0.6162
SACM1L	4.91e-28	0.1639	61.68	37.66	5.42e-27	0.6387
EIF1AD	1.49e-23	0.1639	68.6	48.7	1.37e-22	0.6305
NR1D2	1.01e-21	0.1638	56.87	37.23	8.52e-21	0.6196
PUS7	6.01e-19	0.1637	72.63	55.09	4.46e-18	0.6175
NUDT5	4.78e-19	0.1632	91.51	85.17	3.57e-18	0.6207
NEDD9	3.41e-40	0.1631	30.84	7.035	6.05e-39	0.6224
CDK8	5.12e-27	0.1631	65.47	44.05	5.43e-26	0.6388
RMND5A	4.6e-19	0.1629	83.35	72.08	3.44e-18	0.6201
UBL3	8.88e-19	0.1628	70.39	53.35	6.53e-18	0.6164
PIP4K2A	7.38e-37	0.1627	50.84	22.84	1.16e-35	0.6483
RGS20	1.78e-27	0.1627	57.88	34.09	1.92e-26	0.6349
MB21D1	6.4e-21	0.1627	62.46	43.51	5.25e-20	0.6202
EIF3M	1.55e-22	0.1626	92.4	87.23	1.37e-21	0.6322
METTL1	4.84e-38	0.1625	54.19	24.89	7.97e-37	0.6539
UBE2G2	8.63e-20	0.1625	75.2	63.42	6.7e-19	0.6215
RAD1	1.74e-19	0.1625	75.2	59.96	1.33e-18	0.6201
TMEM147	4.18e-19	0.1623	85.92	77.06	3.13e-18	0.6206
C11orf58	7.44e-45	0.1622	97.77	97.19	1.54e-43	0.6903
GCH1	1.4e-27	0.1622	53.52	29.33	1.52e-26	0.6316
APTX	1.22e-17	0.1622	84.25	72.73	8.48e-17	0.6152
EED	6.21e-17	0.1622	74.64	61.58	4.15e-16	0.6114
TPCN1	5.49e-20	0.1621	64.58	46	4.31e-19	0.6182
MAK16	3.69e-19	0.1621	71.4	52.71	2.77e-18	0.6178
FBXO9	2.03e-16	0.1621	76.31	62.34	1.31e-15	0.6097
CDC123	1.55e-31	0.162	95.42	93.18	1.99e-30	0.6582
STAM	4.33e-22	0.1619	72.4	54.22	3.74e-21	0.6276
ANKRD13C	1.21e-28	0.1618	58.88	33.98	1.38e-27	0.6382
PIK3CD	7.73e-24	0.1618	65.03	43.07	7.23e-23	0.6295
SLC41A1	1.06e-22	0.1618	65.59	44.37	9.41e-22	0.6265
TNRC6A	2.45e-18	0.1618	84.25	76.84	1.76e-17	0.6178
SUGT1	1.31e-19	0.1616	85.36	76.95	1.01e-18	0.6223
SLC30A5	6.9e-26	0.1615	67.49	43.94	6.97e-25	0.6361
MIIP	1.94e-30	0.1614	60.11	33.98	2.36e-29	0.6431
C16orf72	2.57e-19	0.1614	87.04	80.95	1.95e-18	0.6214
PIGM	1.12e-29	0.1613	57.21	31.82	1.33e-28	0.6394
IL23A	9.41e-60	0.1611	36.09	5.303	3.05e-58	0.6556
IPO13	1.28e-27	0.161	58.77	35.5	1.39e-26	0.636
FEN1	1.69e-11	0.161	73.41	62.88	8.32e-11	0.5897
MFSD12	2.67e-38	0.1609	48.16	20.24	4.42e-37	0.6479
AFTPH	3.44e-19	0.1609	81.45	72.94	2.59e-18	0.6205
FXN	5.34e-21	0.1607	69.16	48.81	4.4e-20	0.6228
SLC25A13	6.49e-18	0.1607	79.55	65.37	4.58e-17	0.6155
SLC25A46	2.52e-17	0.1607	79.33	64.61	1.72e-16	0.6134
INO80	1.21e-22	0.1606	69.39	51.3	1.07e-21	0.6284
CYP27B1	9.3e-20	0.1605	63.58	40.58	7.2e-19	0.6161
MRPL33	5.08e-20	0.1604	95.31	91.88	4e-19	0.6241
MRFAP1	6.13e-53	0.1603	98.66	97.51	1.64e-51	0.7074
PLEKHA1	3.63e-17	0.1603	77.43	64.83	2.45e-16	0.6127
MYO19	7.49e-18	0.1602	82.12	71.75	5.27e-17	0.6158
CYTH2	4.13e-19	0.1599	77.77	62.99	3.09e-18	0.6194
LINC00842	6.17e-30	0.1598	54.41	29	7.36e-29	0.6377
MOSPD1	2.94e-28	0.1598	58.88	34.52	3.28e-27	0.6374
OTUD6B	8.9e-32	0.1597	55.53	30.3	1.15e-30	0.6432
SDAD1	7.09e-17	0.1597	81.34	68.51	4.72e-16	0.6121
PGP	7.92e-16	0.1597	79.55	66.02	4.98e-15	0.608
ZC3H12A	1.19e-15	0.1597	70.84	55.52	7.41e-15	0.6056
ATIC	2.47e-21	0.1596	93.18	90.04	2.06e-20	0.6284
FLVCR1	3.09e-19	0.1595	72.63	53.68	2.33e-18	0.6183
GTF2B	5.6e-19	0.1595	74.97	59.52	4.16e-18	0.6184
GRAMD3	1.83e-20	0.1594	57.99	40.37	1.47e-19	0.617
ATR	3.25e-19	0.1594	70.28	52.16	2.45e-18	0.6177
CPSF6	2.42e-17	0.1594	86.37	79	1.66e-16	0.6144
GALNT6	8.96e-20	0.1592	64.47	47.19	6.94e-19	0.6178
TLK2	5.04e-18	0.1592	82.35	73.16	3.58e-17	0.6165
CD83	2.91e-38	0.1589	40	14.29	4.81e-37	0.6368
TMEM104	1.74e-46	0.1587	46.82	16.02	3.84e-45	0.6592
TRA2A	1.45e-15	0.1587	84.02	73.05	8.98e-15	0.6075
PCSK6	5.12e-34	0.1586	43.58	18.07	7.36e-33	0.6344
STX3	1.21e-24	0.1586	62.01	38.85	1.16e-23	0.63
YIF1A	1.24e-16	0.1586	81.23	68.29	8.14e-16	0.6112
YARS	4.04e-20	0.1585	85.25	80.63	3.19e-19	0.6241
COPS2	5.34e-22	0.1583	92.18	87.66	4.59e-21	0.6305
CSNK1A1	2e-36	0.1582	95.64	95.56	3.12e-35	0.6707
RYK	1.07e-16	0.1582	85.25	74.35	7.05e-16	0.6119
DDX46	9.53e-21	0.1581	90.61	86.15	7.73e-20	0.6264
XPO4	9.16e-24	0.158	65.03	45.02	8.53e-23	0.6297
COBLL1	4.59e-23	0.1579	58.32	36.47	4.14e-22	0.6237
CD274	7.9e-39	0.1578	39.55	12.77	1.33e-37	0.636
LSM1	7.53e-16	0.1578	80.56	67.1	4.73e-15	0.6082
TMEM51	1.21e-18	0.1577	68.38	53.57	8.83e-18	0.6157
MAZ	3.84e-24	0.1576	93.97	91.45	3.63e-23	0.6372
PTP4A2	3.41e-46	0.1575	97.65	97.84	7.44e-45	0.6932
CTNS	3.04e-39	0.1573	48.27	19.26	5.21e-38	0.6492
PLEKHA3	1.34e-28	0.1573	59.55	33.66	1.52e-27	0.6382
EID2	3.31e-26	0.1573	57.88	33.23	3.39e-25	0.6312
TCOF1	4.43e-15	0.1573	88.16	83.23	2.68e-14	0.606
TFE3	3.99e-14	0.1572	87.26	79	2.28e-13	0.6022
RPP40	1.03e-27	0.1568	58.99	34.85	1.12e-26	0.6361
SDCCAG3	1.78e-18	0.1568	86.7	78.35	1.29e-17	0.6185
DLD	1.87e-18	0.1568	88.16	81.17	1.35e-17	0.6185
NDUFC2	3.27e-15	0.1568	89.05	79.22	1.99e-14	0.6065
PRKACB	3.04e-24	0.1567	60.67	37.66	2.88e-23	0.6281
LYN	1.64e-15	0.1567	73.3	56.93	1.02e-14	0.6055
MTMR6	7.51e-18	0.1566	67.93	50.11	5.28e-17	0.6124
VDR	1.89e-15	0.1566	80.11	72.19	1.17e-14	0.6069
PPM1B	3.82e-21	0.1565	67.37	46.86	3.17e-20	0.6226
CISD1	1.41e-14	0.1563	86.26	78.03	8.31e-14	0.6039
PSMD13	1.23e-20	0.1562	88.49	81.17	9.92e-20	0.6259
RPS6KA4	2.76e-20	0.1562	72.51	54.87	2.2e-19	0.6219
BIN1	9.53e-21	0.1561	61.12	40.37	7.73e-20	0.6186
STRN4	1.75e-17	0.1561	92.29	86.36	1.2e-16	0.6152
TRPV3	2.3e-38	0.1559	41.34	14.07	3.83e-37	0.638
TRAPPC4	9.65e-17	0.1559	84.36	72.94	6.37e-16	0.612
PCGF1	1e-15	0.1559	81.68	72.19	6.25e-15	0.608
ZBTB11	1.83e-14	0.1557	81.12	69.16	1.07e-13	0.603
RAB1A	9.45e-34	0.1556	96.87	96.21	1.34e-32	0.664
MYBL1	1.14e-24	0.1556	37.43	18.18	1.1e-23	0.6095
CDYL	3.43e-19	0.1555	74.3	59.31	2.58e-18	0.619
CTSC	1.32e-15	0.1555	92.4	90.8	8.2e-15	0.6082
PHLDB1	4.63e-27	0.1553	54.3	29.76	4.92e-26	0.6308
ADORA2B	1.27e-18	0.1553	87.49	82.03	9.26e-18	0.6191
ZFAND5	5.05e-25	0.1552	94.64	93.61	4.93e-24	0.6399
CDK17	3.21e-23	0.1552	65.36	43.51	2.91e-22	0.6278
TRIM37	2.17e-19	0.1552	67.93	49.78	1.65e-18	0.6176
RCN1	2.51e-19	0.1552	89.94	85.06	1.91e-18	0.6216
FUBP3	3.19e-20	0.1551	89.39	83.44	2.54e-19	0.6246
WDR4	1.6e-31	0.155	53.18	27.16	2.04e-30	0.64
PPP6C	4.14e-21	0.1548	93.3	89.83	3.43e-20	0.6277
LRRC8B	1.52e-34	0.1547	48.6	22.29	2.22e-33	0.6417
YWHAG	1.95e-32	0.1547	96.87	96.54	2.59e-31	0.6606
HPCAL1	2.4e-18	0.1547	96.42	95.56	1.73e-17	0.6183
CHSY1	2.19e-17	0.1547	78.21	65.04	1.5e-16	0.6136
PDSS1	1.17e-34	0.1545	52.18	25.32	1.73e-33	0.6457
GNL2	1.76e-18	0.1544	88.72	83.98	1.28e-17	0.6186
USP46	7.07e-25	0.1543	63.13	40.48	6.86e-24	0.6314
PCMT1	1.37e-24	0.1543	94.86	91.88	1.31e-23	0.6386
SLC1A4	1.55e-31	0.1542	43.24	18.51	1.98e-30	0.6292
ERCC3	1.07e-18	0.1542	77.21	63.2	7.86e-18	0.6179
SMARCD1	5.55e-16	0.1542	86.15	77.06	3.51e-15	0.6093
SNRPB2	6.1e-23	0.1541	94.3	92.53	5.48e-22	0.6335
CCND3	5.76e-19	0.1541	64.69	47.08	4.28e-18	0.6151
CCND1	3.96e-17	0.1541	95.75	94.59	2.68e-16	0.6139
MRPS35	8e-21	0.154	89.61	84.74	6.52e-20	0.6266
VCP	2.69e-47	0.1538	97.88	97.29	6.11e-46	0.6956
FRMD8	7.16e-17	0.1538	85.36	75.43	4.76e-16	0.6126
PLAGL2	5.88e-16	0.1538	72.51	59.42	3.72e-15	0.6074
FER	2.69e-15	0.1538	84.36	75.54	1.64e-14	0.6066
EIF2B5	7.37e-16	0.1537	77.77	65.37	4.63e-15	0.6079
HNRNPA0	2.24e-17	0.1536	91.17	86.15	1.54e-16	0.6148
TMEM43	5.87e-17	0.1536	83.69	72.19	3.93e-16	0.6127
THUMPD1	4.46e-18	0.1535	79.44	70.24	3.18e-17	0.6164
IGF2BP3	2.96e-16	0.1535	60.89	44.05	1.9e-15	0.6045
NANS	4.12e-17	0.1534	85.36	77.38	2.78e-16	0.6135
TBC1D10B	1.61e-16	0.1534	85.47	74.57	1.05e-15	0.6112
SOCS2	1.93e-11	0.1533	71.4	58.23	9.45e-11	0.5889
SH3BP4	6.74e-25	0.1532	93.97	94.05	6.55e-24	0.6395
MCCC2	1.66e-16	0.1532	91.28	86.26	1.08e-15	0.6116
PSMB7	2.5e-16	0.1532	85.25	74.57	1.61e-15	0.6105
ST3GAL5	2.34e-14	0.1532	72.51	58.87	1.36e-13	0.6012
SLC35C1	2.82e-22	0.1531	64.47	42.86	2.45e-21	0.6247
MAPK8	1.12e-16	0.1531	73.85	60.82	7.35e-16	0.6103
MAPKBP1	1.55e-16	0.153	75.2	60.93	1.01e-15	0.6099
GNG12	7.43e-22	0.1529	92.29	90.91	6.35e-21	0.6301
WDR46	5.32e-27	0.1528	59.11	34.85	5.63e-26	0.6343
FAM126A	2.21e-19	0.1528	69.27	51.62	1.68e-18	0.618
ECHDC1	2.75e-18	0.1527	74.41	59.74	1.98e-17	0.616
PDZD8	2.87e-18	0.1527	74.3	59.09	2.06e-17	0.6158
MAP2	3.99e-31	0.1526	34.75	12.66	5.02e-30	0.6168
TMCO1	8.65e-18	0.1526	87.6	80.63	6.06e-17	0.6161
FAM98A	1.08e-17	0.1526	69.5	51.73	7.56e-17	0.6124
EMC1	5.32e-19	0.1525	71.06	56.17	3.96e-18	0.6176
CREB3	5.11e-18	0.1525	68.6	51.19	3.62e-17	0.6133
CD55	1.92e-10	0.1525	79.44	67.1	8.82e-10	0.5854
ZZZ3	3.73e-16	0.1523	74.53	63.42	2.38e-15	0.6087
C15orf52	3e-49	0.1521	37.77	8.55	7.26e-48	0.6471
TOE1	3.3e-34	0.1521	50.61	23.81	4.77e-33	0.643
PDS5A	1.01e-22	0.1521	90.84	87.88	8.98e-22	0.6328
RIOK2	3.26e-25	0.152	60.67	37.23	3.21e-24	0.6307
MRS2	2.64e-19	0.152	67.82	49.24	2e-18	0.6172
FIP1L1	2.25e-17	0.152	80.22	69.16	1.54e-16	0.6139
CDS1	1.96e-16	0.152	76.87	66.23	1.27e-15	0.6101
VAV2	2.95e-15	0.152	79.55	66.02	1.8e-14	0.6058
WAC	2.12e-33	0.1519	95.42	95.56	2.95e-32	0.6631
GTPBP10	2.04e-19	0.1519	66.82	48.7	1.56e-18	0.6173
NAF1	3.81e-33	0.1518	50.95	24.57	5.24e-32	0.6413
RPP30	1.05e-16	0.1518	78.77	68.4	6.92e-16	0.6113
CAD	9.78e-18	0.1516	71.51	55.52	6.85e-17	0.6133
UCK2	8.06e-15	0.1516	82.57	71.43	4.8e-14	0.6045
IDH3B	5.61e-20	0.1515	91.51	86.69	4.4e-19	0.6239
CCT3	8.38e-34	0.1514	96.98	95.24	1.19e-32	0.6641
AP1S2	9.87e-27	0.1513	51.96	28.25	1.04e-25	0.6283
MED17	8.91e-21	0.1513	68.38	52.06	7.24e-20	0.6225
TRIAP1	2.28e-18	0.1513	80	67.97	1.64e-17	0.6173
SLTM	6.31e-20	0.1511	91.73	87.88	4.93e-19	0.6237
BAZ1B	1.26e-16	0.1511	89.05	84.42	8.25e-16	0.612
NCKAP1	3.83e-36	0.1508	97.43	97.08	5.91e-35	0.67
EIF4A3	1.27e-20	0.1507	92.85	89.07	1.03e-19	0.626
APMAP	6.88e-16	0.1505	87.04	78.14	4.33e-15	0.609
CAV2	2.19e-37	0.1504	99.33	98.27	3.52e-36	0.673
MRPL51	1.08e-19	0.1504	93.97	91.34	8.29e-19	0.623
MICA	2.63e-17	0.1503	77.43	63.74	1.79e-16	0.6131
PDGFA	2.04e-15	0.1503	69.16	51.52	1.26e-14	0.6041
PITHD1	6.77e-17	0.1502	72.29	56.49	4.51e-16	0.6105
LOC90784	1.4e-34	0.15	47.82	20.89	2.05e-33	0.6404
AASDHPPT	1.32e-19	0.15	88.72	85.28	1.02e-18	0.6225
SLC39A6	7.96e-14	0.15	72.07	62.88	4.49e-13	0.5994
MRPL9	7.57e-19	0.1499	85.92	78.9	5.59e-18	0.6197
ERGIC2	3.49e-18	0.1499	85.25	77.27	2.49e-17	0.6174
RBM19	1.3e-18	0.1498	67.93	51.52	9.48e-18	0.6153
CASP7	5.27e-18	0.1498	70.61	51.52	3.73e-17	0.6136
USP15	7.51e-18	0.1498	72.74	54.33	5.28e-17	0.6137
PIGW	1.64e-33	0.1497	51.17	24.46	2.3e-32	0.6422
LCMT2	3.64e-31	0.1497	50.73	25.11	4.58e-30	0.6369
MPP3	8.25e-30	0.1497	49.16	24.24	9.8e-29	0.6325
SLC1A5	3.03e-17	0.1497	92.85	90.48	2.06e-16	0.6143
BMS1	5.41e-18	0.1496	83.69	75.87	3.83e-17	0.6166
RNF40	8.97e-17	0.1496	83.02	75.76	5.93e-16	0.6121
PIM3	4.34e-11	0.1496	77.43	71.75	2.08e-10	0.5885
SCO1	1.04e-16	0.1494	73.97	58.98	6.84e-16	0.6102
SLC39A13	1.93e-19	0.1493	68.04	47.73	1.47e-18	0.6174
SLBP	2.06e-12	0.1492	88.27	82.14	1.08e-11	0.5951
AAED1	8.62e-20	0.1491	57.54	38.64	6.7e-19	0.6143
RTTN	6.43e-23	0.1489	46.37	25.87	5.77e-22	0.6146
CCDC59	4.68e-16	0.1489	82.35	71.86	2.98e-15	0.6093
JUND	2.44e-11	0.1489	90.06	85.5	1.19e-10	0.5903
SCAF8	7.93e-16	0.1488	79.11	67.53	4.98e-15	0.608
POLR1E	7.79e-15	0.1488	74.19	60.5	4.65e-14	0.6034
TMCC1	6.96e-18	0.1486	66.03	48.48	4.9e-17	0.612
SPCS1	8.39e-18	0.1486	92.18	88.2	5.88e-17	0.6163
TMEM97	2e-12	0.1486	73.18	62.66	1.05e-11	0.5937
WDR74	2.57e-25	0.1485	61.23	37.66	2.55e-24	0.6313
SERPINH1	2.06e-15	0.1484	94.08	90.48	1.27e-14	0.6075
SIRT1	3.7e-22	0.1483	56.65	35.71	3.21e-21	0.6203
GPBP1	3.82e-20	0.1483	89.5	85.71	3.02e-19	0.6244
UBE2D1	7.29e-19	0.1483	69.05	47.84	5.39e-18	0.6157
TDP2	9.27e-17	0.1483	79.55	67.42	6.13e-16	0.6115
SEPHS2	3.05e-13	0.1483	88.72	82.03	1.67e-12	0.5986
L3MBTL2	7.14e-23	0.1482	57.21	34.85	6.39e-22	0.6223
NFKBIE	5.67e-26	0.1481	52.96	29.76	5.74e-25	0.6274
PDLIM5	5.21e-19	0.148	96.2	95.02	3.88e-18	0.6206
SURF6	6.59e-15	0.148	81.34	68.4	3.95e-14	0.6047
GAS6	2.63e-14	0.1479	71.73	59.42	1.52e-13	0.601
TRIM16	2.87e-31	0.1478	53.52	27.16	3.63e-30	0.6396
MAML1	2.91e-17	0.1478	74.41	59.2	1.98e-16	0.6123
PRPF4	3.77e-16	0.1478	81.56	70.45	2.41e-15	0.6095
RNF126	1.85e-15	0.1478	80.45	68.61	1.14e-14	0.6068
ICT1	7.71e-14	0.1478	82.35	71.43	4.35e-13	0.6006
IDI1	7.59e-13	0.1478	92.51	89.07	4.08e-12	0.597
LINC01128	7.81e-36	0.1477	45.7	19.05	1.19e-34	0.6404
RAB23	2.65e-22	0.1477	59.55	37.66	2.31e-21	0.6222
TRAM2	4.71e-24	0.1475	59.78	36.15	4.44e-23	0.6269
ZNF746	2.77e-22	0.1475	64.69	41.56	2.42e-21	0.6244
ISCA1	1.71e-15	0.1473	78.66	68.29	1.06e-14	0.6068
MTRF1L	2.52e-14	0.1472	79.78	70.24	1.46e-13	0.6024
KMT2D	2.4e-17	0.1471	71.84	56.71	1.64e-16	0.6121
KLHL42	3.08e-14	0.147	77.32	62.55	1.78e-13	0.6014
HMGXB3	3.2e-20	0.1469	67.71	48.81	2.54e-19	0.6201
MRPL50	1.7e-14	0.1469	84.58	71.75	9.92e-14	0.6033
SOCS1	2.35e-53	0.1468	30.73	3.68	6.4e-52	0.6362
FAM118B	6.7e-42	0.1468	49.5	19.26	1.26e-40	0.6552
SLC30A6	7.03e-22	0.1467	65.25	44.16	6.01e-21	0.6239
RPP38	1.96e-14	0.1467	80.67	69.59	1.14e-13	0.6028
GOLM1	1.79e-13	0.1467	86.15	78.9	9.94e-13	0.5995
FAM122A	5.55e-21	0.1466	61.23	40.58	4.56e-20	0.6194
ANKRD11	4.71e-25	0.1464	94.3	93.94	4.61e-24	0.64
ME1	1.97e-15	0.1464	69.83	52.71	1.21e-14	0.6044
RNF19B	1.96e-22	0.1462	56.2	33.87	1.72e-21	0.6204
CASP3	1.13e-17	0.1461	64.8	48.38	7.85e-17	0.611
BAIAP2	1.28e-13	0.1461	87.04	81.49	7.13e-13	0.6001
TUBA1C	3.68e-29	0.146	98.44	98.92	4.27e-28	0.6518
DCP1A	5.64e-17	0.146	72.4	57.58	3.78e-16	0.6109
HIPK1	1.34e-18	0.1459	67.37	48.16	9.76e-18	0.6146
PPP6R3	5.31e-17	0.1456	85.92	77.27	3.56e-16	0.6131
ZDHHC3	5.75e-17	0.1456	80.56	72.29	3.85e-16	0.6126
TMEM237	9.96e-17	0.1456	72.85	57.14	6.58e-16	0.61
PANX1	3.96e-17	0.1455	67.37	49.46	2.68e-16	0.6097
COPS8	8.37e-17	0.1454	88.72	82.68	5.54e-16	0.6126
ATP2B1	6.23e-14	0.1453	73.18	61.36	3.53e-13	0.5998
SRP68	1.67e-21	0.1452	94.75	91.99	1.41e-20	0.629
PTPMT1	3.26e-15	0.145	77.43	64.83	1.99e-14	0.6054
DGKH	1.21e-14	0.145	81.45	75.87	7.14e-14	0.604
KPNA2	7.4e-22	0.1449	57.99	34.63	6.32e-21	0.6195
MFAP3	3.83e-20	0.1449	67.49	49.03	3.03e-19	0.6198
ZCCHC14	9.8e-18	0.1449	68.83	52.38	6.86e-17	0.6125
MAFF	1.28e-11	0.1449	88.49	80.19	6.36e-11	0.5915
TBP	6.58e-22	0.1447	63.69	42.64	5.63e-21	0.6233
KCTD10	1.5e-16	0.1447	87.15	80.84	9.79e-16	0.6116
POLE4	7.86e-14	0.1447	85.59	75.43	4.43e-13	0.6008
PCSK7	5.25e-25	0.1446	53.63	30.52	5.12e-24	0.6254
TRUB1	2.07e-16	0.1446	72.29	58.44	1.34e-15	0.6089
TOB1	1.04e-10	0.1446	74.86	65.8	4.86e-10	0.5863
PPP2R1B	9.34e-21	0.1443	65.03	43.51	7.59e-20	0.6203
WNK1	1.3e-18	0.1443	89.83	86.15	9.49e-18	0.6191
PGRMC1	5.83e-14	0.1443	94.3	88.74	3.31e-13	0.6017
HIVEP2	1.61e-17	0.1442	61.68	44.81	1.11e-16	0.6093
GOSR2	4.82e-17	0.1442	72.51	55.95	3.24e-16	0.611
RNA45S5	1.35e-07	0.1441	86.7	82.25	5.06e-07	0.5713
SETX	9.06e-14	0.144	89.05	83.98	5.09e-13	0.6008
VCL	8.28e-22	0.1439	94.64	92.86	7.05e-21	0.6299
FBXL18	4.51e-20	0.1439	61.79	41.67	3.55e-19	0.617
SPSB1	2.93e-16	0.1439	70.61	53.57	1.88e-15	0.6076
FSTL3	5.67e-22	0.1438	50.84	29.87	4.87e-21	0.6157
DUSP12	1.01e-19	0.1438	64.25	44.26	7.77e-19	0.617
CDH13	5.19e-20	0.1437	52.29	31.6	4.08e-19	0.6111
REEP3	3.17e-18	0.1437	92.63	89.61	2.27e-17	0.6178
ZNF622	1.31e-16	0.1437	69.05	52.6	8.58e-16	0.6086
LRP8	3.1e-17	0.1436	63.13	45.78	2.1e-16	0.6088
HSPD1	1.59e-45	0.1435	99.66	98.7	3.4e-44	0.6918
PLEKHB2	4.53e-17	0.1434	89.05	85.28	3.05e-16	0.6136
DYNC1LI1	1.11e-16	0.1433	73.07	59.52	7.3e-16	0.6101
ZNF367	3.96e-14	0.1431	43.58	27.71	2.27e-13	0.5876
HNRNPH1	1.15e-24	0.143	97.54	96.97	1.11e-23	0.6388
SENP5	1.51e-18	0.143	69.83	53.03	1.1e-17	0.6155
CSK	2.39e-17	0.143	90.06	87.12	1.64e-16	0.6147
KRT14	0.231	0.143	98.99	96.75	0.3471	0.5162
PDPR	1.77e-18	0.1429	65.59	48.7	1.28e-17	0.614
PGD	1.76e-18	0.1428	91.62	90.37	1.28e-17	0.6187
TRIB1	2.52e-14	0.1428	65.03	50.11	1.46e-13	0.5992
RUBCN	1.01e-20	0.1427	64.13	43.94	8.16e-20	0.6201
CHST14	5.06e-16	0.1427	71.17	54.22	3.21e-15	0.6069
CHAC2	1.34e-39	0.1426	45.47	16.77	2.33e-38	0.646
ZNRF2	2.25e-21	0.1426	62.79	41.99	1.88e-20	0.6213
KIF2A	2.83e-15	0.1426	76.65	67.32	1.73e-14	0.6058
VPS13A	6.48e-12	0.1426	76.31	67.97	3.29e-11	0.592
FKBP4	7.13e-31	0.1425	97.65	96.75	8.88e-30	0.6565
NUP93	8.1e-19	0.1425	70.61	52.06	5.97e-18	0.6164
NDEL1	3.81e-15	0.1424	75.08	59.52	2.31e-14	0.6046
MYC	1.64e-09	0.1424	83.02	72.73	7.14e-09	0.5812
SDHAF2	1.09e-18	0.1423	70.28	52.49	8.01e-18	0.616
KLF16	2.7e-19	0.142	59.55	39.83	2.04e-18	0.6135
TMED7	1.62e-18	0.1419	87.04	82.25	1.18e-17	0.6187
MAN2A2	2.34e-22	0.1418	56.76	34.52	2.05e-21	0.6206
RBM28	1.59e-18	0.1418	65.92	47.51	1.16e-17	0.614
ZCCHC10	7.32e-18	0.1418	65.03	46.65	5.15e-17	0.6114
TPMT	1.61e-15	0.1418	67.37	51.3	9.98e-15	0.6042
KIF1B	9.96e-15	0.1418	75.98	64.72	5.91e-14	0.6034
NIPAL1	6.08e-14	0.1418	73.18	61.26	3.45e-13	0.5998
TMEM50A	4.98e-22	0.1417	93.3	91.99	4.29e-21	0.6306
HSD17B10	5.68e-15	0.1417	88.49	80.95	3.42e-14	0.6056
REEP5	3.52e-19	0.1416	97.43	96	2.65e-18	0.6212
CHAMP1	4.87e-18	0.1415	64.8	45.13	3.46e-17	0.6117
CUL2	2.7e-16	0.1415	75.42	62.12	1.74e-15	0.6091
TAF2	6.48e-14	0.1413	82.79	72.08	3.67e-13	0.601
TIAL1	2.21e-23	0.1412	95.42	93.4	2.02e-22	0.6349
IL6	4.46e-49	0.1411	22.12	0.4329	1.07e-47	0.6088
SENP2	1.04e-16	0.1411	71.51	57.36	6.84e-16	0.6098
IP6K1	1.22e-24	0.141	55.98	33.01	1.18e-23	0.6262
CTCF	5.5e-16	0.141	73.41	59.74	3.48e-15	0.6076
SPECC1	2.36e-15	0.1409	68.16	55.63	1.45e-14	0.6042
MFSD5	5.71e-15	0.1408	76.2	60.82	3.43e-14	0.6041
KPNB1	3.14e-37	0.1407	99.44	98.38	5.02e-36	0.6727
NUFIP1	1.02e-17	0.1407	66.26	48.38	7.13e-17	0.6114
GAK	6.48e-14	0.1407	79.11	65.69	3.67e-13	0.6005
MTCL1	2.84e-30	0.1406	43.02	18.94	3.43e-29	0.6266
MTURN	5.23e-24	0.1405	43.8	22.73	4.92e-23	0.6145
SF3A3	1.84e-14	0.1405	80.56	71.75	1.07e-13	0.603
HMGCR	5.39e-12	0.1404	85.47	80.19	2.76e-11	0.5931
CLPTM1	3.21e-17	0.1403	89.5	84.96	2.18e-16	0.6142
SMC1A	1.86e-14	0.1403	90.95	87.23	1.08e-13	0.6037
SLC48A1	5.4e-11	0.1402	81.45	67.86	2.58e-10	0.5881
DHX29	1.03e-14	0.1401	73.18	59.31	6.1e-14	0.6027
PNPLA8	1.87e-14	0.1401	69.61	54.87	1.09e-13	0.6009
TNFRSF21	5.16e-13	0.1401	69.94	51.19	2.8e-12	0.5947
DCTN5	1.58e-19	0.14	67.26	48.48	1.21e-18	0.6177
MAP7D3	7.8e-15	0.14	73.41	59.74	4.66e-14	0.6032
VPS36	1.27e-14	0.14	72.63	55.63	7.46e-14	0.6019
TGS1	8.19e-16	0.1399	69.72	52.71	5.14e-15	0.6058
SSR2	1.7e-17	0.1398	91.4	87.45	1.17e-16	0.6152
RAB3IP	4.53e-13	0.1398	76.87	61.47	2.46e-12	0.5966
THEM4	5.5e-18	0.1397	59.22	41.13	3.89e-17	0.6095
SORL1	3.48e-08	0.1396	50.73	43.61	1.37e-07	0.5689
TM2D3	9.1e-15	0.1395	68.83	55.19	5.41e-14	0.602
WDR73	5.13e-22	0.1394	59.22	37.45	4.42e-21	0.6212
PHAX	1.11e-14	0.1394	84.13	75.65	6.58e-14	0.6042
POGLUT1	2.24e-22	0.1393	59.22	36.8	1.96e-21	0.6221
TFCP2	6.49e-16	0.1393	71.84	56.71	4.1e-15	0.6069
GNPTAB	1.52e-19	0.139	60	39.5	1.17e-18	0.6144
SIK3	5.37e-18	0.139	64.69	46.43	3.8e-17	0.6118
MED1	7.42e-15	0.1389	78.77	71.65	4.43e-14	0.6045
EPCAM	4.84e-22	0.1388	98.1	97.19	4.18e-21	0.6307
HPS5	1.19e-18	0.1388	61.45	43.29	8.67e-18	0.6127
TP53BP2	1.8e-17	0.1388	67.82	49.78	1.24e-16	0.611
DCBLD2	4.65e-27	0.1387	98.44	98.48	4.94e-26	0.6459
CELF1	2.62e-19	0.1387	94.86	92.86	1.98e-18	0.6216
C1orf174	1.65e-15	0.1387	73.3	58.44	1.02e-14	0.6057
UBE2D3	5.15e-37	0.1386	97.65	97.19	8.14e-36	0.6721
KAZN	5.8e-24	0.1386	45.92	24.35	5.45e-23	0.6164
TBC1D4	1.5e-14	0.1383	56.87	41.34	8.78e-14	0.597
DDX18	1.65e-15	0.1382	94.41	90.04	1.02e-14	0.6078
SLC25A38	1.84e-30	0.138	46.37	21.21	2.24e-29	0.6306
KLC2	4.24e-30	0.138	51.73	25.54	5.09e-29	0.6352
EXOSC6	3.28e-16	0.138	67.82	50.43	2.1e-15	0.6067
STRIP1	1.75e-29	0.1379	54.3	27.92	2.06e-28	0.636
GPR180	2.49e-17	0.1379	63.8	45.45	1.7e-16	0.6091
MFSD6	4.38e-16	0.1378	70.06	54.65	2.79e-15	0.6071
TFPI2	0.0001494	0.1378	39.78	34.52	0.0004199	0.5445
EVI5	5.25e-19	0.1377	58.99	40.37	3.91e-18	0.6126
BMP2	2.37e-20	0.1376	47.49	25.97	1.89e-19	0.608
GRPEL2	8.31e-19	0.1376	66.93	48.27	6.13e-18	0.6152
MTCH2	8.82e-17	0.1376	92.29	88.2	5.84e-16	0.6126
ABCD3	4.36e-14	0.1373	73.97	62.23	2.49e-13	0.6006
PUS3	8.77e-22	0.1372	54.19	33.23	7.45e-21	0.6176
MLEC	8.33e-15	0.1372	88.04	83.44	4.96e-14	0.605
ELL2	3.48e-11	0.1372	90.28	86.47	1.68e-10	0.5896
CTDNEP1	1.24e-16	0.1368	91.96	89.94	8.13e-16	0.6121
NOTCH2	6.73e-16	0.1368	64.92	47.29	4.24e-15	0.6046
CCT4	1.24e-35	0.1367	99.11	97.51	1.88e-34	0.6687
AIMP1	1.62e-16	0.1367	91.28	87.66	1.06e-15	0.6116
ASB6	6.29e-19	0.1366	66.93	47.19	4.66e-18	0.6154
SLC35B4	4.26e-19	0.1365	57.65	38.64	3.19e-18	0.6121
DNAJC25	5.26e-18	0.1365	61.79	41.13	3.73e-17	0.6101
LUC7L	1.72e-16	0.1365	66.37	48.27	1.12e-15	0.6071
KIAA1644	1.72e-53	0.1362	26.59	1.623	4.71e-52	0.6254
ZDHHC23	3.07e-26	0.1362	44.36	21.97	3.15e-25	0.62
CNOT11	6.94e-15	0.1362	72.51	58.44	4.16e-14	0.6032
MRPL45	1.29e-17	0.1361	87.49	83.77	8.98e-17	0.6155
ARMT1	1.2e-17	0.1358	63.46	44.48	8.34e-17	0.61
MTMR9	1.79e-16	0.1357	60.45	42.86	1.16e-15	0.605
CCT8	7e-31	0.1356	97.99	96.86	8.72e-30	0.6565
IRGQ	6.34e-23	0.1356	54.3	31.82	5.69e-22	0.6204
RSL24D1	4.18e-19	0.1356	94.41	92.42	3.13e-18	0.6209
KIF1C	5.18e-15	0.1356	83.91	78.46	3.13e-14	0.6056
SPRTN	1.28e-32	0.1355	47.15	21.54	1.71e-31	0.6361
CHFR	8.25e-21	0.1355	56.87	35.61	6.72e-20	0.6163
C12orf49	3.78e-19	0.1355	68.27	47.29	2.84e-18	0.6164
FSTL1	6.46e-15	0.1355	57.54	38.96	3.87e-14	0.5979
LSM10	2.03e-21	0.1353	56.31	34.96	1.7e-20	0.6178
CNPY2	7.92e-15	0.1352	89.72	84.74	4.72e-14	0.6051
SOWAHC	1.38e-12	0.1352	77.21	69.37	7.34e-12	0.595
SMCHD1	1.93e-12	0.1352	74.75	68.29	1.02e-11	0.5942
WBP4	2.68e-12	0.1351	82.68	77.81	1.39e-11	0.5943
ACTR5	4.53e-26	0.135	53.41	29.44	4.61e-25	0.6277
LYRM4	1.52e-12	0.135	79.89	67.97	8.04e-12	0.5949
RANGAP1	6.56e-10	0.135	88.72	83.23	2.92e-09	0.5835
C5orf28	1.84e-29	0.1349	50.5	25.22	2.17e-28	0.6329
TMEM265	1.35e-15	0.1349	70.39	52.81	8.41e-15	0.6051
RBM18	6.23e-15	0.1349	77.65	65.69	3.74e-14	0.6044
PPFIA1	1.18e-13	0.1349	75.87	64.94	6.59e-13	0.5992
IPO4	2.18e-13	0.1348	74.08	60.5	1.21e-12	0.5976
DHX37	1.44e-28	0.1347	49.05	24.35	1.63e-27	0.6295
RAF1	9.03e-15	0.1347	72.07	56.06	5.36e-14	0.6025
RANBP9	6.22e-12	0.1347	81.45	69.05	3.16e-11	0.5924
STK38	2.95e-14	0.1346	78.32	66.67	1.7e-13	0.6018
COA4	6.24e-13	0.1345	83.13	72.94	3.37e-12	0.5969
TBPL1	3.16e-16	0.1344	66.37	47.94	2.03e-15	0.6061
CAP2	2.53e-21	0.1343	52.4	31.17	2.11e-20	0.6149
GCN1	1.14e-14	0.1343	84.69	77.06	6.75e-14	0.6042
RPL26L1	1.51e-11	0.1343	85.7	76.95	7.46e-11	0.5911
FOXE1	2.18e-13	0.1342	67.04	52.71	1.21e-12	0.5961
NFKBIZ	3.33e-11	0.1342	70.5	56.71	1.61e-10	0.5876
TMEM38B	1.84e-21	0.1341	52.29	30.52	1.54e-20	0.615
FAM102A	6.94e-21	0.1341	57.43	34.96	5.68e-20	0.6165
CAPZA2	6.32e-17	0.1341	92.85	91.02	4.21e-16	0.6132
SLC36A4	1.7e-16	0.1341	66.15	47.19	1.1e-15	0.6069
DHX38	2.12e-14	0.1341	77.21	65.69	1.23e-13	0.6023
ICE1	6.83e-13	0.1341	74.75	62.01	3.68e-12	0.5957
ITPRIP	4.48e-15	0.1339	68.38	52.81	2.71e-14	0.6029
RAN	2.05e-56	0.1338	99.89	99.57	6.03e-55	0.7143
USP42	2.74e-21	0.1338	54.97	32.68	2.29e-20	0.6162
ATXN1L	8.66e-18	0.1338	68.04	49.35	6.07e-17	0.6121
POMGNT1	1.78e-18	0.1337	64.25	45.13	1.29e-17	0.6131
POLDIP2	5.92e-14	0.1337	86.82	79.33	3.36e-13	0.6015
SETD2	1.44e-13	0.1337	73.07	60.61	8.05e-13	0.5983
NAT10	5.77e-13	0.1337	80.34	69.59	3.12e-12	0.5968
ZNFX1	4.17e-11	0.1337	83.46	72.62	2e-10	0.5889
SLC16A2	1.69e-24	0.1336	49.27	26.62	1.61e-23	0.6205
LINC00941	3.68e-20	0.1336	59.22	38.53	2.92e-19	0.6158
RABEP1	1.31e-14	0.1336	66.26	51.08	7.7e-14	0.6006
HSPBAP1	3.23e-30	0.1335	45.14	20.35	3.91e-29	0.6288
HNRNPDL	4.55e-28	0.1332	96.42	96.97	5.04e-27	0.6488
ABHD13	1.34e-25	0.1332	52.18	28.25	1.35e-24	0.6254
MCRS1	6.01e-12	0.1332	87.49	79.55	3.06e-11	0.593
MAGT1	2.21e-14	0.1331	85.03	78.14	1.28e-13	0.6031
HNRNPH3	3.94e-29	0.1329	98.21	98.16	4.56e-28	0.6517
KRT7	4.9e-18	0.1329	58.99	37.66	3.48e-17	0.6087
RPRD1B	3.85e-12	0.1329	77.54	65.26	1.98e-11	0.5929
NRAS	1.46e-16	0.1328	90.61	86.69	9.58e-16	0.6118
AMOTL1	5.69e-15	0.1328	94.86	92.53	3.42e-14	0.6058
NUP160	1.15e-13	0.1328	75.98	64.29	6.41e-13	0.5992
SS18	2.7e-13	0.1328	78.77	68.18	1.48e-12	0.598
DCTD	1.12e-20	0.1327	93.63	92.75	9.03e-20	0.6263
SPAST	2.32e-17	0.1327	64.25	45.45	1.59e-16	0.6093
SMC5	8.41e-14	0.1326	86.82	82.68	4.74e-13	0.6009
ADSL	9.65e-13	0.1326	89.39	85.82	5.16e-12	0.5965
SEC63	2.41e-14	0.1325	87.26	83.12	1.4e-13	0.6031
SGPP1	3.26e-17	0.1324	60.34	41.02	2.21e-16	0.6071
ENTPD7	3.34e-16	0.1324	60.56	42.1	2.13e-15	0.6039
C4orf32	1.19e-23	0.1323	54.19	31.28	1.1e-22	0.6222
USP34	3.46e-13	0.1323	87.04	82.36	1.89e-12	0.5983
CCDC186	2.27e-12	0.1323	70.17	54.76	1.19e-11	0.5925
SLC38A7	6.86e-22	0.1322	51.06	29.76	5.87e-21	0.6155
MMD	1.44e-22	0.1321	49.16	27.71	1.27e-21	0.6158
RCC1	8.62e-14	0.1321	71.73	58.66	4.85e-13	0.5989
DCUN1D1	3.14e-13	0.1321	86.7	80.41	1.72e-12	0.5985
CANX	3.14e-39	0.132	99.66	99.46	5.36e-38	0.6775
RPUSD4	6.84e-17	0.132	61.79	44.37	4.56e-16	0.607
ATP5SL	8.3e-13	0.132	83.58	77.27	4.45e-12	0.5965
TTF2	1.6e-14	0.1318	63.58	47.94	9.38e-14	0.5994
HRAS	6.89e-16	0.1316	91.96	88.1	4.34e-15	0.6093
MPP6	8e-17	0.1315	64.13	45.13	5.3e-16	0.6074
SNHG17	8.68e-11	0.1315	79.33	65.69	4.07e-10	0.5869
TMEM214	4.31e-13	0.1314	77.43	66.77	2.34e-12	0.597
FUBP1	4.18e-12	0.1314	87.37	79.65	2.15e-11	0.5937
FBXO18	2.58e-12	0.1313	85.59	77.16	1.34e-11	0.5945
HACD3	3.27e-11	0.1312	86.15	78.57	1.58e-10	0.5896
NDST1	5.34e-16	0.1307	66.26	49.24	3.39e-15	0.6055
TMEM132A	2.12e-09	0.1305	78.77	72.51	9.16e-09	0.5805
NDUFAB1	5.62e-17	0.1303	97.32	95.02	3.77e-16	0.6134
E2F1	5.69e-14	0.1303	48.38	31.49	3.24e-13	0.59
NUP88	2.78e-13	0.1303	77.43	65.15	1.52e-12	0.5977
AMPD2	2.17e-16	0.1302	62.79	44.59	1.4e-15	0.6055
GOSR1	7.45e-15	0.1301	75.08	62.88	4.45e-14	0.6037
CLP1	1.09e-23	0.13	55.75	32.58	1.01e-22	0.6234
AP1G1	6.58e-16	0.13	87.49	82.14	4.15e-15	0.6092
FAM126B	1.67e-14	0.13	63.91	47.62	9.76e-14	0.5993
NFYC	8.85e-14	0.13	78.99	71.21	4.98e-13	0.6002
PBDC1	1.07e-11	0.1299	79.44	67.1	5.33e-11	0.5912
IER3	5.52e-21	0.1297	98.66	98.7	4.54e-20	0.6273
ORAI1	8.17e-12	0.1297	70.5	55.3	4.11e-11	0.5902
SMAD2	5.38e-11	0.1296	81.45	76.08	2.57e-10	0.5884
AK1	8.91e-11	0.1295	76.98	64.39	4.18e-10	0.5867
C5orf22	4.23e-19	0.1294	59.44	38.64	3.17e-18	0.6126
OSGIN2	2.94e-16	0.1293	63.35	47.62	1.89e-15	0.6057
PAPD7	1.89e-14	0.1293	68.38	52.49	1.1e-13	0.6004
EIF3B	7.74e-39	0.1291	97.77	98.05	1.3e-37	0.6765
NAE1	2.27e-14	0.1291	88.16	84.52	1.31e-13	0.6033
IWS1	3e-13	0.1291	78.44	70.02	1.65e-12	0.5979
2011-09-01	3.01e-11	0.129	76.76	64.39	1.46e-10	0.5888
TIMM22	2.07e-21	0.1289	60.78	37.34	1.73e-20	0.6198
TENM3	2.46e-28	0.1287	31.62	11.36	2.75e-27	0.6071
UBR4	6.72e-18	0.1286	91.73	90.58	4.74e-17	0.6167
LOC644936	4.82e-30	0.1285	33.18	11.58	5.78e-29	0.6122
POLR2D	2.19e-13	0.1285	72.18	57.79	1.21e-12	0.5972
WBSCR22	2.58e-13	0.1284	86.7	80.84	1.42e-12	0.5988
YTHDC1	4.06e-10	0.1284	88.38	82.25	1.83e-09	0.5845
PHLDA1	3.9e-32	0.1282	99.66	99.13	5.1e-31	0.6598
ADO	4.5e-12	0.1282	72.29	58.77	2.32e-11	0.5918
CD47	1.2e-20	0.1281	96.2	96.1	9.72e-20	0.6262
CAND1	1.48e-15	0.1281	90.28	87.45	9.2e-15	0.608
AFG3L1P	8.07e-22	0.128	53.3	31.93	6.87e-21	0.6169
DHRS7B	9.45e-16	0.128	62.46	45.78	5.91e-15	0.6034
CERS2	1.35e-15	0.128	88.16	84.63	8.39e-15	0.6081
UBA3	5.12e-13	0.128	79.22	67.86	2.78e-12	0.5969
ZXDB	8.91e-22	0.1279	52.51	30.19	7.57e-21	0.6159
ECT2	1.68e-07	0.1279	82.12	73.92	6.24e-07	0.5705
USP47	9.98e-13	0.1278	81.9	73.7	5.33e-12	0.596
PNP	3.63e-12	0.1278	86.7	82.58	1.88e-11	0.594
DICER1	1.76e-11	0.1278	74.3	62.01	8.69e-11	0.5896
NOB1	1.3e-14	0.1276	87.37	83.98	7.63e-14	0.6042
NETO2	1.78e-11	0.1276	81.45	70.45	8.75e-11	0.5904
PSAT1	1.32e-07	0.1276	72.51	64.07	4.97e-07	0.5703
FADD	3.37e-14	0.1275	71.4	56.93	1.94e-13	0.6003
EIF2B4	3.57e-14	0.1275	70.17	55.84	2.05e-13	0.5999
YME1L1	3.59e-25	0.1273	95.87	94.48	3.52e-24	0.6404
SLC26A2	1.18e-21	0.1273	51.17	29.11	9.92e-21	0.6146
ZNF346	8.96e-17	0.1273	59.44	40.26	5.93e-16	0.6052
MRPS12	2.05e-11	0.1273	75.53	61.8	1.01e-10	0.5893
CCSER2	8.66e-11	0.1273	78.99	68.61	4.07e-10	0.5871
PSMA1	1.9e-23	0.1272	97.09	96	1.74e-22	0.6351
GFPT1	1.45e-11	0.1268	84.8	77.49	7.19e-11	0.5911
TIMM21	9.14e-11	0.1268	66.59	54.11	4.29e-10	0.585
FGFR1OP	3.89e-16	0.1267	65.03	46.21	2.48e-15	0.6053
ACOT7	9.48e-20	0.1266	96.54	95.89	7.33e-19	0.6232
WDR45	5.38e-15	0.1266	62.79	46.1	3.24e-14	0.6007
POLR2C	7.6e-13	0.1266	78.32	66.34	4.09e-12	0.596
RANBP6	4.74e-15	0.1265	62.35	44.48	2.87e-14	0.6005
UBE4B	3.32e-12	0.1265	76.31	68.29	1.72e-11	0.5933
ERAP1	7.59e-12	0.1265	67.04	54.76	3.82e-11	0.5899
HNRNPLL	4.37e-11	0.1265	80.11	68.4	2.1e-10	0.5885
YAF2	1.25e-15	0.1264	65.7	48.05	7.79e-15	0.6039
SPIN1	2.85e-14	0.1264	90.61	87.45	1.65e-13	0.6029
GDI2	1.58e-32	0.1263	96.98	97.08	2.11e-31	0.6608
HDAC2	7.28e-22	0.1263	96.2	94.7	6.22e-21	0.6301
KLHL11	9.89e-18	0.1263	57.21	38.64	6.92e-17	0.6075
NCK2	1.13e-13	0.1263	73.63	57.79	6.33e-13	0.5985
TATDN2	3.29e-22	0.1262	53.63	31.71	2.86e-21	0.6181
CWC25	7.76e-13	0.1262	69.72	54.44	4.17e-12	0.5943
SRFBP1	4.78e-21	0.1261	56.09	34.85	3.95e-20	0.6166
KATNBL1	2.21e-16	0.1261	65.7	46.86	1.43e-15	0.6064
DHX8	3.43e-14	0.1261	71.17	55.63	1.97e-13	0.6001
CCDC71L	2.39e-12	0.1261	57.54	43.72	1.25e-11	0.589
YIPF6	5.99e-12	0.1259	83.91	76.52	3.05e-11	0.5928
TPRG1L	1.19e-10	0.1259	73.97	64.83	5.56e-10	0.5859
CREB1	2.22e-10	0.1259	82.68	73.16	1.02e-09	0.5855
DCAF17	8.06e-23	0.1258	55.53	32.68	7.2e-22	0.6209
EDRF1	2.56e-17	0.1258	60.11	40.69	1.75e-16	0.6073
RNF13	2.04e-12	0.1258	83.91	76.84	1.07e-11	0.5949
CLUH	2.33e-12	0.1256	76.31	60.93	1.22e-11	0.5935
DYNLL1	2.94e-19	0.1255	99.44	98.59	2.22e-18	0.6215
NFKBIA	7.78e-09	0.1255	84.58	80.41	3.21e-08	0.578
NRP2	3.99e-20	0.1254	48.49	27.49	3.15e-19	0.6085
TEX10	5.69e-13	0.1254	76.09	66.34	3.08e-12	0.5964
MLLT1	5.43e-12	0.1254	79.66	69.7	2.78e-11	0.5926
SWAP70	6.48e-12	0.1254	78.32	70.89	3.29e-11	0.5922
YARS2	8.3e-17	0.1252	65.36	47.73	5.5e-16	0.608
IPO9	5.77e-14	0.1252	89.16	85.28	3.28e-13	0.6016
EZH2	2.89e-11	0.125	57.32	44.26	1.4e-10	0.5845
SIAH2	2.06e-11	0.1249	75.42	65.91	1.01e-10	0.5896
FBXL3	1.23e-10	0.1249	80.11	69.26	5.7e-10	0.5864
IL6R	5.33e-21	0.1248	44.02	23.16	4.39e-20	0.6069
DDX1	4.16e-20	0.1247	94.19	92.75	3.28e-19	0.6244
SEC24D	1.09e-16	0.1247	52.4	33.44	7.18e-16	0.6013
BICD2	8.55e-15	0.1247	92.63	90.69	5.09e-14	0.605
ABHD16A	2.05e-12	0.1247	70.84	57.36	1.08e-11	0.593
PCGF5	1.06e-11	0.1247	85.25	78.9	5.28e-11	0.5918
DLEU2L	6.23e-16	0.1246	53.18	35.5	3.94e-15	0.5995
C9orf3	2.29e-13	0.1246	60.67	44.48	1.26e-12	0.5938
G3BP2	1.52e-12	0.1246	89.61	85.5	8.04e-12	0.5957
DIS3	2.44e-12	0.1246	82.01	76.08	1.28e-11	0.5944
PBX3	5.75e-12	0.1246	63.58	50	2.93e-11	0.5894
NOP14	1.24e-12	0.1245	76.31	65.8	6.57e-12	0.595
RPL7L1	1.67e-12	0.1245	81.79	73.16	8.8e-12	0.5951
WDR12	2.51e-13	0.1244	70.06	53.68	1.38e-12	0.5963
EXOSC1	1.19e-10	0.1244	79.22	67.1	5.56e-10	0.5864
UVRAG	3.32e-14	0.1243	63.69	47.29	1.91e-13	0.598
RAP1GDS1	1.36e-11	0.1243	74.75	65.04	6.73e-11	0.5903
ZIC2	6.03e-19	0.1241	40.78	22.29	4.48e-18	0.5991
HNRNPM	5.79e-17	0.1241	96.54	95.67	3.88e-16	0.6133
ARHGEF12	3.46e-11	0.1241	81.34	75.22	1.67e-10	0.5893
CTSS	1.01e-26	0.1239	31.73	11.58	1.06e-25	0.6041
ATG5	3.91e-13	0.1239	73.85	62.88	2.13e-12	0.5967
TIMM50	2.58e-12	0.1239	85.92	80.41	1.34e-11	0.5946
TSPAN3	4.35e-14	0.1238	94.53	92.53	2.49e-13	0.6022
RELT	6.57e-13	0.1238	70.39	55.52	3.54e-12	0.5948
AMMECR1	4.54e-10	0.1238	72.4	60.28	2.05e-09	0.5828
EPC2	3.53e-20	0.1237	51.62	30.52	2.8e-19	0.611
KDM1B	2.51e-19	0.1236	53.97	34.2	1.91e-18	0.6105
ARID3B	2.18e-15	0.1236	60.34	41.56	1.34e-14	0.6008
AATF	5.03e-13	0.1236	83.35	78.46	2.73e-12	0.5975
CLOCK	7.09e-13	0.1236	85.14	82.14	3.82e-12	0.597
NKX3-1	2.7e-12	0.1236	55.31	40.15	1.4e-11	0.5876
TLK1	4.95e-12	0.1235	74.86	65.58	2.54e-11	0.5923
KIAA0368	1.64e-16	0.1234	90.84	89.29	1.07e-15	0.6116
NUDT15	2.07e-11	0.1234	84.8	79.44	1.01e-10	0.5905
ARPP19	6.97e-17	0.1233	96.31	94.81	4.64e-16	0.613
MED13L	1.26e-11	0.1233	79.66	70.56	6.28e-11	0.591
UGGT1	1.47e-11	0.1232	75.2	63.2	7.28e-11	0.5901
PARP1	3.2e-09	0.1232	83.69	80.84	1.36e-08	0.58
BRD2	4.82e-12	0.1231	91.96	87.99	2.48e-11	0.5935
TFDP1	5.54e-15	0.123	94.64	93.51	3.34e-14	0.6058
CPEB4	1.53e-13	0.123	57.09	40.91	8.55e-13	0.5931
ABT1	5.52e-12	0.123	75.42	62.55	2.82e-11	0.5919
CNDP2	3.14e-10	0.123	82.23	77.71	1.43e-09	0.5849
TIMM8B	2.7e-09	0.123	85.92	77.06	1.16e-08	0.5803
ATG4B	1.63e-12	0.1229	74.97	62.66	8.62e-12	0.5942
SPOP	8.98e-12	0.1229	81.12	73.38	4.5e-11	0.5918
PHTF2	2.02e-13	0.1228	56.98	41.88	1.12e-12	0.5928
SENP1	2.29e-21	0.1227	52.63	30.19	1.92e-20	0.6147
IARS	3.44e-16	0.1227	93.3	91.67	2.2e-15	0.6104
ORAOV1	6.37e-24	0.1226	46.82	24.24	5.97e-23	0.6167
SLC38A2	5.02e-16	0.1226	99.55	98.81	3.19e-15	0.6098
MRPL38	1.29e-12	0.1226	73.85	60.17	6.83e-12	0.5943
KIN	4.68e-12	0.1226	70.73	54.87	2.4e-11	0.5912
TMEM216	2.31e-20	0.1225	50.95	29.33	1.85e-19	0.6109
UPF2	2.56e-12	0.1225	75.53	64.94	1.34e-11	0.5935
ZNF146	4.84e-10	0.1225	78.1	69.05	2.18e-09	0.5835
CDCP1	3.8e-13	0.1223	95.42	95.56	2.07e-12	0.5983
TEX261	5.41e-11	0.1223	78.32	67.75	2.58e-10	0.5879
ALG13	1.31e-09	0.1223	77.65	67.97	5.74e-09	0.5813
MTMR1	4.31e-11	0.1222	73.52	61.26	2.07e-10	0.5877
RPS19BP1	1.55e-10	0.1222	81.68	72.29	7.15e-10	0.5861
IRF1	1.78e-09	0.1222	69.72	61.15	7.75e-09	0.5798
RNPS1	3.42e-16	0.1221	93.97	91.88	2.18e-15	0.6105
CNOT10	6.95e-13	0.1221	66.26	51.08	3.75e-12	0.5937
ZBED4	3.45e-16	0.1219	61.56	42.32	2.21e-15	0.6041
UBE2J1	1.17e-10	0.1219	78.66	66.45	5.46e-10	0.5863
MAT2A	6.9e-19	0.1218	54.53	33.66	5.1e-18	0.6091
NT5C3A	6.07e-11	0.1218	77.21	67.42	2.89e-10	0.5876
RIN2	1.4e-10	0.1218	85.92	81.6	6.5e-10	0.5867
SMG8	4.16e-15	0.1217	64.8	47.84	2.52e-14	0.6017
CDK12	1.32e-13	0.1216	87.15	83.33	7.35e-13	0.6001
TJAP1	5.6e-12	0.1216	77.09	66.13	2.86e-11	0.5922
BCLAF1	3.78e-20	0.1215	96.2	95.13	3e-19	0.6245
STIP1	6.06e-25	0.1214	95.31	96	5.91e-24	0.6397
C12orf4	1.31e-24	0.1214	45.59	23.16	1.25e-23	0.6173
POP1	2.03e-16	0.1214	58.66	39.18	1.31e-15	0.6036
PRPF38A	1.03e-13	0.1214	68.04	53.79	5.76e-13	0.5976
CDC6	6.68e-08	0.1214	60.67	51.41	2.57e-07	0.5699
ZFX	4.94e-14	0.1213	63.35	45.56	2.81e-13	0.597
HAUS2	2.08e-12	0.1213	68.94	52.92	1.09e-11	0.5923
TUBA4A	3.52e-07	0.1213	82.57	76.3	1.272e-06	0.5687
SEC31A	5.59e-12	0.1212	89.72	86.36	2.85e-11	0.5932
DIABLO	3.4e-11	0.1212	80.45	72.19	1.64e-10	0.5892
PSEN2	6.38e-27	0.1211	45.47	21.65	6.74e-26	0.6221
CDKN2AIP	5.12e-19	0.1211	52.51	31.6	3.81e-18	0.6082
GPS2	1.07e-14	0.121	96.87	94.91	6.34e-14	0.6047
KCNK1	5.77e-09	0.121	72.18	62.55	2.4e-08	0.5775
SP2	8.29e-13	0.1209	65.81	50.54	4.45e-12	0.5933
DNAJC1	3.2e-11	0.1209	68.27	55.63	1.55e-10	0.5873
ANKFY1	6.12e-13	0.1208	68.27	53.46	3.31e-12	0.5945
PRPF3	5.39e-11	0.1207	81.79	74.35	2.58e-10	0.5884
TIMM23B	1.61e-29	0.1206	44.58	19.91	1.9e-28	0.6266
STX18	1.91e-18	0.1206	53.3	34.31	1.38e-17	0.6075
RCHY1	2.66e-15	0.1206	61.23	43.83	1.63e-14	0.6011
UHRF1	1.14e-10	0.1206	58.99	45.78	5.32e-10	0.5824
FGD5-AS1	2.66e-11	0.1205	72.51	59.96	1.29e-10	0.5885
KDSR	4.69e-09	0.1205	82.91	79.22	1.97e-08	0.5791
CDH2	5.51e-29	0.1204	24.47	6.061	6.35e-28	0.5943
AMPD3	1.07e-12	0.1204	67.93	51.52	5.69e-12	0.5932
HIPK2	8.19e-11	0.1204	67.6	55.95	3.85e-10	0.5855
ABTB2	2.68e-29	0.1203	42.12	17.97	3.14e-28	0.6231
LRP12	1.13e-17	0.1201	52.96	33.44	7.88e-17	0.6047
CERK	6.79e-10	0.1201	64.92	54.65	3.02e-09	0.5808
TMEM126A	5.53e-11	0.1199	70.95	58.98	2.64e-10	0.5868
EVA1A	3.14e-13	0.1197	56.31	40.69	1.71e-12	0.5917
LOC105369340	2.33e-07	0.1197	76.87	66.99	8.55e-07	0.5692
SNRPD1	1.43e-19	0.1195	96.31	95.78	1.1e-18	0.6226
ZNF800	4.21e-13	0.1195	62.12	46.97	2.29e-12	0.5934
EXOSC2	9.41e-11	0.1195	80.89	73.27	4.41e-10	0.5872
ZCCHC8	2.7e-16	0.1194	57.54	38.2	1.74e-15	0.6026
ABCC4	9.28e-25	0.1193	39.44	18.07	8.97e-24	0.6109
CPEB2	3.55e-25	0.1192	37.77	16.45	3.49e-24	0.6096
ATXN7L3	2.02e-12	0.1192	75.75	63.42	1.06e-11	0.5939
GTPBP8	3.74e-14	0.1191	64.69	47.51	2.14e-13	0.598
TBRG1	5.36e-13	0.1191	65.7	50.11	2.9e-12	0.594
VEZT	2.02e-11	0.1191	87.6	83.66	9.91e-11	0.5907
PSMD3	1.57e-10	0.1191	78.77	68.07	7.23e-10	0.5858
CMPK1	2.46e-14	0.119	90.06	87.55	1.42e-13	0.6032
EIF2S1	6.6e-12	0.119	87.15	83.55	3.35e-11	0.5928
ZC3H7B	1.09e-11	0.1188	70.39	56.49	5.43e-11	0.5897
SDF2L1	3.96e-21	0.1187	47.6	26.95	3.28e-20	0.6107
OSBPL11	1.96e-19	0.1186	57.32	35.5	1.49e-18	0.6122
ITPRIPL2	5.05e-11	0.1186	87.82	83.55	2.42e-10	0.5888
TSC22D2	1.74e-11	0.1185	71.96	56.82	8.58e-11	0.589
SUPT7L	1.88e-12	0.1183	69.94	56.93	9.88e-12	0.593
C17orf89	3.01e-09	0.1183	83.8	74.89	1.28e-08	0.58
SLC27A4	1.58e-26	0.1182	40.67	18.29	1.65e-25	0.6161
MMP10	8.61e-25	0.1182	23.8	6.602	8.33e-24	0.5866
CRTC2	2.83e-16	0.1182	56.09	38.53	1.82e-15	0.6023
KIF3B	1.53e-12	0.1182	87.26	83.33	8.12e-12	0.5956
MRPS11	1.53e-12	0.1182	71.28	56.49	8.12e-12	0.5935
RABGEF1	1.93e-13	0.1181	58.99	42.42	1.07e-12	0.5934
JMJD6	2.29e-13	0.1179	67.71	52.27	1.26e-12	0.596
ZXDC	5.76e-13	0.1178	64.47	49.13	3.11e-12	0.5935
RBM14	5.21e-10	0.1178	71.96	60.17	2.34e-09	0.5825
ARHGAP29	5.61e-07	0.1178	73.52	65.91	1.995e-06	0.5668
NOM1	3.31e-15	0.1177	57.88	40.48	2.02e-14	0.5994
SMURF1	6.01e-12	0.1175	68.16	54.22	3.06e-11	0.5904
SLC35F2	2.26e-09	0.1175	86.93	81.28	9.73e-09	0.5808
CCT7	8.31e-20	0.1174	98.21	96.54	6.47e-19	0.6234
POP4	1.5e-12	0.1174	71.84	58.23	7.97e-12	0.5937
ARGLU1	2.75e-09	0.1174	87.15	76.62	1.18e-08	0.5803
TRIP4	2.07e-15	0.1172	58.88	41.23	1.28e-14	0.6005
PAX8-AS1	3.5e-09	0.1172	83.91	77.6	1.48e-08	0.5797
ITGB8	4.44e-09	0.1171	70.39	59.31	1.87e-08	0.5777
RHOG	2.82e-13	0.117	90.39	87.01	1.54e-12	0.5988
STK26	9.74e-11	0.117	83.91	77.27	4.56e-10	0.5873
[truncated: 19,478 more rows]
