# Supplementary material for: Differential transcriptional invasion signatures from patient derived organoid models define a functional prognostic tool for head and neck cancer
Source: Oncogene. 2024 Jun 28;43(32):2463–74. doi: 10.1038/s41388-024-03091-4 (PMC11315671; doi:10.1038/s41388-024-03091-4)
Supplement: Supplementary file 3 — Supplementary_Table_2 [file 41388_2024_3091_MOESM3_ESM.xlsx]

## Sheet: Supplementary_Table_2_DE_Genes_
Supplementary Table 2
Supplementary Table 2: Differential expression analysis from single cell mRNA sequencing of collective versus single cell invasive models
Gene	p_val	logFC	pct_1	pct_2	p_val_adj	auc
CLDN1	3.29e-133	-1.471	39.9	97.84	7.86e-130	0.02601
TM4SF1	1.66e-148	-1.436	14.77	98.82	7.12e-145	0.007492
IGFBP2	4.91e-132	-1.215	15.8	93.71	9.59e-129	0.03871
DKK3	1.75e-132	-1.184	9.585	92.73	3.75e-129	0.04207
MYL9	1.49e-118	-1.129	27.2	93.52	1.59e-115	0.05857
THBS1	1.17e-93	-1.024	57.25	95.09	3.65e-91	0.1017
C12orf75	1.97e-126	-0.9953	29.53	95.09	3.26e-123	0.04232
NGFR	5.99e-111	-0.9671	36.01	93.52	4.6e-108	0.07042
PDPN	9.38e-130	-0.9375	0.7772	88.8	1.68e-126	0.05649
NEDD4L	7.65e-107	-0.9249	74.35	97.45	4.56e-104	0.0724
ITGB6	2.14e-99	-0.9132	58.29	91.94	8.22e-97	0.08984
OLR1	3.08e-89	-0.9132	54.4	95.09	7.51e-87	0.1118
NDUFA4L2	8.43e-120	-0.8914	2.073	85.27	1.13e-116	0.07675
PRSS23	4.5e-102	-0.888	37.82	92.73	2.01e-99	0.08807
SLC7A11	4.9e-92	-0.8749	32.38	86.44	1.37e-89	0.1134
SLC43A3	5.79e-116	-0.8644	3.627	84.28	5.18e-113	0.08349
AFAP1-AS1	9.08e-120	-0.8545	1.036	84.48	1.15e-116	0.07851
CYR61	2.67e-77	-0.8469	53.89	91.36	3.8e-75	0.14
PDGFB	8.24e-92	-0.816	28.76	88.21	2.24e-89	0.1144
ERRFI1	1.09e-88	-0.8124	63.21	95.48	2.6e-86	0.112
ADM	5.73e-82	-0.8063	41.71	89	1.01e-79	0.132
SORL1	6.47e-111	-0.7938	7.254	83.69	4.79e-108	0.09068
ASS1	5.63e-79	-0.793	49.74	92.93	8.69e-77	0.1363
SPARC	2.39e-97	-0.7925	80.05	98.43	8.4e-95	0.09199
RHOBTB3	5.91e-85	-0.7918	38.86	88.41	1.25e-82	0.1261
ITGAV	5.18e-110	-0.7861	76.42	97.25	3.48e-107	0.06592
IFITM2	4.9e-116	-0.7852	2.85	83.69	4.58e-113	0.0846
CRIP2	3.23e-107	-0.7803	11.14	85.46	1.98e-104	0.09348
PTPRK	3.18e-91	-0.7757	62.69	93.12	8.54e-89	0.1067
TNFAIP2	4.86e-83	-0.7745	24.35	85.46	9e-81	0.1368
CBX6	2.09e-94	-0.7673	61.4	93.71	6.6e-92	0.09982
CA12	1.7e-102	-0.749	1.295	76.82	7.95e-100	0.119
TMEM52B	1.09e-104	-0.7455	6.995	81.34	5.86e-102	0.105
KLK5	1.78e-102	-0.7428	6.736	80.75	8.11e-100	0.1101
CALD1	8.83e-85	-0.7365	70.21	95.28	1.79e-82	0.1204
PEG10	5.74e-102	-0.726	5.44	79.17	2.47e-99	0.1137
KDSR	1.04e-98	-0.7168	67.1	94.89	3.83e-96	0.08994
CKB	6.69e-85	-0.7076	25.65	83.1	1.37e-82	0.1334
ITGA2	1.86e-100	-0.7003	88.86	98.82	7.28e-98	0.08525
TNC	1.17e-65	-0.6975	40.16	84.28	9.79e-64	0.1734
PLTP	6.67e-85	-0.697	55.18	91.75	1.37e-82	0.122
TSPAN5	1.26e-88	-0.6948	52.85	91.94	2.97e-86	0.1139
MDK	8.56e-69	-0.6898	69.69	94.3	8.43e-67	0.159
TENM2	8.45e-74	-0.6843	24.87	79.76	1.01e-71	0.1611
PARP1	4.53e-88	-0.6811	70.73	93.52	1.05e-85	0.113
SERPINE1	1.43e-65	-0.6792	53.11	89.59	1.19e-63	0.1696
GLIS2	1.07e-86	-0.6646	35.49	88.41	2.4e-84	0.1232
MET	8.81e-97	-0.6616	83.42	96.86	2.96e-94	0.09317
LINC00958	4.78e-81	-0.661	51.04	88.21	7.78e-79	0.1323
MIR22HG	2.36e-67	-0.6603	61.66	90.77	2.18e-65	0.1637
RBBP8	1.06e-83	-0.6587	64.77	92.14	2.01e-81	0.1236
CADM1	1.08e-100	-0.6487	0.7772	75.25	4.28e-98	0.1249
LMAN1	1.37e-92	-0.6462	70.98	94.3	3.92e-90	0.1029
CSF2	4.92e-74	-0.6414	18.39	74.07	6.01e-72	0.168
ATP5A1	2.96e-106	-0.6297	84.46	97.84	1.63e-103	0.07329
PIM3	1.43e-75	-0.6265	60.36	90.37	1.86e-73	0.1435
TBC1D23	6.68e-84	-0.6215	75.65	95.68	1.28e-81	0.1221
NTRK2	3.43e-104	-0.6202	2.85	79.17	1.8e-101	0.1116
MIB2	4.06e-81	-0.6202	45.08	87.62	6.75e-79	0.1336
KLHL21	2.07e-84	-0.6199	72.02	93.91	4.12e-82	0.1212
BIRC3	2.18e-52	-0.6178	61.66	88.21	1.12e-50	0.2049
INSIG1	2.56e-67	-0.6004	62.44	91.16	2.35e-65	0.1637
AGRN	5.48e-83	-0.5915	83.42	96.07	1.01e-80	0.1239
TUBA4A	1.87e-70	-0.5871	71.24	91.16	1.97e-68	0.155
PPP1R14C	1.3e-88	-0.5866	24.87	83.5	3.03e-86	0.1254
CTNNAL1	2.42e-67	-0.5863	77.2	95.09	2.23e-65	0.1623
GYLTL1B	2.85e-90	-0.584	16.06	81.14	7.38e-88	0.1281
TGFBI	2.45e-58	-0.5805	76.42	92.53	1.54e-56	0.1866
BASP1	7.82e-59	-0.5758	51.81	88.41	5.01e-57	0.188
IL32	2.18e-58	-0.5743	22.02	72.89	1.38e-56	0.2051
RBM38	8e-76	-0.5702	50.78	87.43	1.06e-73	0.1449
NARS	4.52e-87	-0.5686	77.98	95.09	1.02e-84	0.1148
PTGS1	2.97e-71	-0.5676	28.5	78.78	3.2e-69	0.1661
RCC2	2.49e-103	-0.5675	89.64	98.04	1.21e-100	0.07925
MSMO1	6.37e-73	-0.5644	88.86	97.84	7.27e-71	0.1479
CDK1	1.41e-36	-0.5602	29.27	68.57	3.54e-35	0.2681
TM9SF3	1.89e-96	-0.5585	84.72	96.66	6.24e-94	0.09386
SMAD2	7.73e-80	-0.5571	66.58	92.73	1.2e-77	0.1323
TRIM29	4.51e-65	-0.5552	76.42	94.11	3.68e-63	0.1683
TXNL1	9.34e-86	-0.5531	77.46	94.89	2.01e-83	0.1178
GOLIM4	1.62e-72	-0.5515	50.78	86.84	1.8e-70	0.1531
PMAIP1	3.55e-62	-0.5489	44.3	85.07	2.58e-60	0.1812
PROCR	6.53e-66	-0.5472	59.84	88.61	5.52e-64	0.168
SEC11C	2.81e-73	-0.5471	64.51	89.98	3.26e-71	0.1487
BTG3	4.39e-68	-0.5469	78.76	94.7	4.19e-66	0.1604
CD74	1.04e-47	-0.5461	76.68	88.41	4.35e-46	0.2178
FADS3	2.62e-64	-0.5411	32.38	78.78	2.06e-62	0.1817
RNF217	1.95e-64	-0.5402	69.69	91.16	1.55e-62	0.1706
SCD5	1.59e-78	-0.54	20.73	77.41	2.39e-76	0.1538
GNG12	1.19e-92	-0.5396	85.49	97.45	3.44e-90	0.1021
USP31	1.05e-69	-0.5338	67.62	90.37	1.08e-67	0.1572
ATP1B1	4.39e-68	-0.5324	75.91	93.12	4.19e-66	0.1606
TAGLN	6.1e-61	-0.5298	10.62	65.03	4.21e-59	0.2128
KANK1	4.66e-81	-0.5233	25.65	81.93	7.7e-79	0.1427
TXNRD1	1.29e-89	-0.523	94.3	99.41	3.31e-87	0.1087
CENPF	1.59e-36	-0.5228	38.34	75.44	3.96e-35	0.2623
BCAM	4.33e-74	-0.521	24.35	78.78	5.32e-72	0.1612
UBE2S	1.43e-55	-0.5197	84.2	96.27	8.17e-54	0.194
TIMM21	1.75e-70	-0.5136	44.04	83.69	1.85e-68	0.1605
SYNGR2	1.48e-67	-0.5129	81.35	94.5	1.39e-65	0.1617
UBE2C	4.21e-34	-0.5119	44.82	77.01	9.45e-33	0.2687
JAG1	2.19e-58	-0.5099	75.65	92.93	1.38e-56	0.1864
CDK6	3.04e-85	-0.5081	90.41	98.04	6.47e-83	0.1186
LAPTM4B	4.93e-78	-0.507	88.6	98.43	7.31e-76	0.1355
KIF23	1.79e-37	-0.5064	46.37	77.41	4.66e-36	0.2565
MKI67	1.24e-25	-0.5039	47.67	74.26	1.81e-24	0.3013
HMGB2	5.45e-30	-0.5026	44.3	71.91	9.92e-29	0.2854
SGK1	2.47e-46	-0.502	47.93	84.68	9.59e-45	0.2256
HEG1	2.83e-77	-0.5016	7.772	69.74	4e-75	0.1725
WEE1	5.19e-49	-0.5016	63.99	88.02	2.3e-47	0.2147
ADAMTS1	3.86e-36	-0.4998	32.64	67.98	9.48e-35	0.2686
NUP153	2.13e-66	-0.499	75.65	91.94	1.85e-64	0.165
CTSV	2.17e-51	-0.4965	54.92	85.07	1.05e-49	0.2092
MAP2K3	1.24e-66	-0.4943	77.46	93.32	1.1e-64	0.1642
FNDC3B	1.42e-65	-0.4942	76.42	91.94	1.18e-63	0.1671
BMP7	5.69e-59	-0.4936	42.23	83.69	3.69e-57	0.1907
IL6ST	7.66e-76	-0.4932	88.6	97.05	1.02e-73	0.1408
SLC39A6	2.28e-62	-0.4913	54.66	85.27	1.67e-60	0.1786
FAM3C	8.79e-69	-0.4903	82.12	95.28	8.62e-67	0.1585
PHLDB2	1.83e-61	-0.4892	82.38	96.07	1.29e-59	0.1777
ABLIM1	1.19e-60	-0.4891	80.83	94.89	8.17e-59	0.1799
TMEM165	6.31e-67	-0.4886	77.46	93.12	5.64e-65	0.1635
SNCA	9.48e-85	-0.4875	2.85	69.94	1.9e-82	0.161
TBL1XR1	2.57e-90	-0.4873	89.9	97.05	6.72e-88	0.1072
IGF2BP3	8.45e-68	-0.4863	33.42	81.73	7.99e-66	0.1711
PALLD	1.44e-59	-0.4857	84.46	95.28	9.57e-58	0.1828
MELK	1.2e-35	-0.4839	63.73	83.3	2.87e-34	0.259
GPNMB	6.57e-82	-0.4838	0.7772	65.23	1.15e-79	0.1753
GADD45A	3.56e-42	-0.482	83.16	95.87	1.17e-40	0.2348
DUSP14	5.16e-56	-0.4788	84.72	96.07	3e-54	0.1927
FOSB	1.24e-39	-0.4766	44.82	77.6	3.63e-38	0.2495
TACSTD2	6.49e-92	-0.4763	96.37	99.41	1.79e-89	0.1036
EIF5B	8.9e-73	-0.4761	86.79	97.25	1.01e-70	0.1483
ZFP36L2	9.71e-47	-0.4733	80.31	94.7	3.87e-45	0.2203
MALT1	3.18e-56	-0.4723	69.69	88.61	1.88e-54	0.1932
MAL2	3.9e-48	-0.4703	71.76	91.36	1.68e-46	0.2165
SEMA3C	4.4e-44	-0.4703	55.7	83.69	1.55e-42	0.2316
VPS4B	1.21e-64	-0.4701	66.32	91.36	9.8e-63	0.1703
DDAH1	8.54e-53	-0.4688	39.38	78.39	4.46e-51	0.2105
PLAGL2	2.1e-62	-0.4672	54.15	86.44	1.54e-60	0.1784
HAUS6	1.51e-54	-0.4664	68.91	90.37	8.39e-53	0.1978
ABR	1.47e-58	-0.4648	46.11	81.93	9.35e-57	0.1915
CNDP2	1.47e-62	-0.4635	71.24	90.57	1.09e-60	0.1755
CDC42EP1	5.06e-56	-0.4618	84.2	95.09	2.95e-54	0.1927
ECE1	1.09e-51	-0.4602	49.22	80.16	5.38e-50	0.2106
SMC4	1.03e-32	-0.4581	82.38	95.09	2.15e-31	0.2679
MBD1	6.85e-58	-0.4579	62.95	88.21	4.21e-56	0.1892
NAMPT	2.63e-70	-0.4559	90.16	96.27	2.74e-68	0.1545
BRWD1	1.38e-52	-0.4559	67.36	86.64	7.12e-51	0.204
VEGFC	6.2e-42	-0.4552	73.06	89.19	2e-40	0.2362
ATP13A3	1.75e-69	-0.4549	87.82	96.86	1.79e-67	0.1566
SELM	2.3e-59	-0.4526	21.76	71.32	1.52e-57	0.2038
EIF4A2	9.22e-76	-0.4525	91.71	98.04	1.22e-73	0.1409
NAA50	7.85e-120	-0.4491	96.11	99.61	1.12e-116	0.04626
CSTA	3.57e-35	-0.4458	72.28	91.94	8.37e-34	0.2593
ANKIB1	2.58e-60	-0.4443	34.2	79.37	1.75e-58	0.1911
MYBL2	2.88e-32	-0.4441	45.6	74.46	5.88e-31	0.2759
SMAD4	7.54e-59	-0.4409	40.41	80.55	4.84e-57	0.1926
RBPJ	2.48e-58	-0.4401	80.83	93.12	1.55e-56	0.1864
SLC5A3	9.6e-50	-0.4386	63.21	87.23	4.39e-48	0.2127
ENAH	8.44e-60	-0.4378	84.2	94.5	5.66e-58	0.1822
TOB1	5.88e-44	-0.4375	60.88	85.46	2.05e-42	0.2311
TPRG1L	4.31e-54	-0.4372	58.81	85.46	2.35e-52	0.2008
TPRA1	3.04e-54	-0.4365	72.28	89.39	1.66e-52	0.1986
NFIB	2.66e-44	-0.4352	72.8	88.61	9.45e-43	0.2286
REPIN1	2.2e-66	-0.4348	18.65	72.1	1.91e-64	0.1875
FGFR3	5.48e-69	-0.434	4.663	61.49	5.47e-67	0.2037
MAD2L1	1.67e-34	-0.4339	47.93	76.03	3.82e-33	0.2669
AFF1	4.56e-51	-0.4333	54.92	85.07	2.18e-49	0.2102
MFN2	2.54e-69	-0.433	86.27	94.89	2.57e-67	0.157
XPR1	5.04e-52	-0.4315	60.88	85.46	2.54e-50	0.2065
PNPLA2	2.17e-49	-0.43	79.02	94.3	9.78e-48	0.2123
SLC38A5	6.1e-72	-0.4298	8.031	66.8	6.68e-70	0.1874
TAP2	2.3e-50	-0.4278	71.24	90.18	1.08e-48	0.2099
FBXO2	9.11e-62	-0.4275	20.98	72.3	6.48e-60	0.1974
RAPGEF1	1.63e-51	-0.4274	72.28	89.98	7.95e-50	0.2065
ZBED2	1.68e-41	-0.4255	81.61	93.71	5.32e-40	0.2371
PARD6G	2.64e-83	-0.4253	2.332	67.39	4.94e-81	0.1678
ERAP2	4.59e-64	-0.425	14.77	67.98	3.56e-62	0.1992
TOP2A	4.26e-21	-0.4241	41.19	68.96	4.83e-20	0.3237
FAM101B	1.51e-42	-0.424	41.71	80.75	5e-41	0.2398
PLOD2	1.1e-39	-0.424	77.98	93.71	3.24e-38	0.2433
CHST15	1.43e-53	-0.4234	46.63	81.53	7.64e-52	0.2053
RNA28S5	9.34e-63	-0.4228	10.62	63.65	6.96e-61	0.2099
CRABP2	5.41e-52	-0.4211	13.47	61.69	2.71e-50	0.2365
KRT14	1.65e-63	-0.4202	97.67	100	1.26e-61	0.172
HMGCR	1.23e-46	-0.4201	77.46	91.55	4.87e-45	0.2209
VPS13A	8.33e-46	-0.4194	64.51	85.27	3.14e-44	0.2249
SAPCD2	4.16e-36	-0.4187	40.41	73.28	1.01e-34	0.2639
TRIM47	7.37e-48	-0.4178	77.98	93.52	3.13e-46	0.217
TPM1	5.69e-47	-0.4177	85.75	95.68	2.31e-45	0.2195
PSAT1	1.56e-32	-0.4173	56.22	84.87	3.22e-31	0.2709
NAV2	9.99e-78	-0.4152	3.368	66.01	1.43e-75	0.1801
ITGB5	2.29e-52	-0.4125	77.2	92.93	1.17e-50	0.2035
AKIRIN1	2.41e-52	-0.4122	80.31	94.3	1.23e-50	0.2034
GART	3.37e-61	-0.4116	84.2	96.66	2.36e-59	0.1783
ME2	2.19e-58	-0.4108	31.61	75.25	1.38e-56	0.1992
SNHG7	4.93e-39	-0.408	76.17	90.37	1.4e-37	0.2457
ANLN	1.74e-22	-0.4077	54.66	75.64	2.11e-21	0.3134
CYFIP1	9.07e-55	-0.4068	81.87	94.5	5.1e-53	0.1964
COTL1	5.03e-47	-0.4065	87.31	98.23	2.06e-45	0.2193
SLC7A6	1.51e-44	-0.4054	68.13	86.84	5.41e-43	0.2283
TPX2	1.7e-23	-0.4049	60.1	80.55	2.19e-22	0.3075
UBASH3B	7.76e-46	-0.4047	57.25	82.71	2.94e-44	0.2261
DST	6.57e-39	-0.4046	92.23	97.84	1.85e-37	0.2457
IER3IP1	2.49e-49	-0.4018	68.13	89	1.12e-47	0.2133
MTHFD2	5.46e-59	-0.4	87.05	95.68	3.55e-57	0.1844
IGSF3	2.2e-46	-0.3983	47.15	80.16	8.58e-45	0.2268
LAMB1	6.94e-43	-0.3981	55.96	84.09	2.32e-41	0.2354
LRRC47	3.39e-49	-0.3946	76.42	91.94	1.52e-47	0.213
NOL9	4.94e-54	-0.3945	82.38	93.52	2.68e-52	0.1985
NFIA	1.99e-42	-0.3945	35.49	72.69	6.58e-41	0.245
SDF4	1.68e-54	-0.3943	80.57	93.12	9.31e-53	0.1972
GPC1	3.74e-44	-0.3933	70.73	88.02	1.32e-42	0.2293
SLC25A33	1.96e-43	-0.3926	55.18	82.12	6.66e-42	0.2341
STK40	1.3e-56	-0.3925	28.5	73.67	7.74e-55	0.2061
CLDN4	5.07e-36	-0.3923	34.97	70.73	1.23e-34	0.2669
RUNX1	2.62e-39	-0.3918	76.94	90.37	7.57e-38	0.2448
JUN	1.27e-31	-0.3895	73.83	91.94	2.51e-30	0.2724
FAT1	4.81e-34	-0.3894	72.28	88.8	1.07e-32	0.2636
MT2A	2.49e-31	-0.3889	97.93	100	4.84e-30	0.273
CXXC5	1.49e-45	-0.3886	28.76	70.14	5.54e-44	0.2393
RHEB	1.02e-64	-0.3868	90.93	99.02	8.3e-63	0.1689
WLS	9.33e-46	-0.3864	40.67	75.64	3.52e-44	0.2318
DIAPH3	1.14e-32	-0.3859	32.12	67.39	2.38e-31	0.281
PAX8-AS1	8.27e-44	-0.3858	75.39	90.37	2.86e-42	0.23
FBLN1	3.29e-67	-0.3854	10.1	65.42	3e-65	0.1979
MAMDC2	4.24e-65	-0.385	1.295	55.99	3.48e-63	0.2239
PDLIM4	3.59e-42	-0.3847	80.57	92.14	1.17e-40	0.235
KCNJ15	2.96e-66	-0.3836	6.218	61.69	2.54e-64	0.208
TXNL4A	1.86e-47	-0.3834	73.32	90.77	7.73e-46	0.2186
IFFO2	5.05e-28	-0.383	73.06	86.25	8.32e-27	0.2868
GCLC	9.49e-38	-0.3829	49.48	77.01	2.51e-36	0.255
TMEM109	7.01e-38	-0.3826	66.32	86.84	1.87e-36	0.2505
CARD10	1.49e-45	-0.3823	74.35	89.78	5.56e-44	0.2245
TACC3	7.6e-26	-0.3822	48.45	72.5	1.12e-24	0.3007
RANGAP1	1.28e-49	-0.3814	82.38	93.52	5.84e-48	0.2115
PPT1	8.03e-49	-0.3809	84.72	94.5	3.51e-47	0.2139
MRTO4	7e-46	-0.3804	78.76	92.14	2.67e-44	0.2232
CYLD	3.2e-39	-0.3796	75.39	89.98	9.16e-38	0.2451
YWHAG	6.77e-79	-0.3794	95.6	97.84	1.03e-76	0.1334
NT5E	2.61e-38	-0.3785	92.75	95.87	7.08e-37	0.2477
PER3	8.2e-52	-0.3783	17.36	65.03	4.07e-50	0.2312
HP1BP3	3.29e-49	-0.378	85.75	94.11	1.47e-47	0.2127
DNAJB6	3.13e-74	-0.3773	92.75	97.05	3.87e-72	0.1447
RYK	5.65e-50	-0.377	76.94	91.55	2.59e-48	0.2107
MBD2	8.25e-63	-0.3766	91.97	97.84	6.17e-61	0.1739
NFAT5	2.15e-43	-0.3756	84.2	95.68	7.31e-42	0.2308
IFT57	2.4e-46	-0.3753	82.38	92.93	9.34e-45	0.2216
PML	6.14e-41	-0.3752	76.42	90.96	1.87e-39	0.2393
DUSP5	1.77e-29	-0.3749	79.53	92.34	3.15e-28	0.2805
VWA1	8.17e-44	-0.3748	34.46	72.1	2.83e-42	0.2413
ATXN1	7.56e-49	-0.3746	28.5	71.71	3.32e-47	0.2288
ERF	6.54e-42	-0.3746	44.56	75.05	2.1e-40	0.243
TMEM123	4.33e-53	-0.3733	88.86	97.25	2.28e-51	0.201
P3H2	2.66e-56	-0.3732	11.4	61.1	1.57e-54	0.2277
C2CD2	2.29e-41	-0.3728	53.89	81.14	7.18e-40	0.2412
PTPN13	4.77e-38	-0.3728	46.63	74.07	1.28e-36	0.2555
DCBLD2	1.44e-72	-0.3718	97.15	99.41	1.62e-70	0.1488
MBP	8.98e-39	-0.3717	62.18	83.89	2.5e-37	0.2482
PSMD2	1.05e-73	-0.3716	94.3	98.62	1.25e-71	0.146
PXDC1	2.42e-41	-0.3715	43.01	79.37	7.58e-40	0.2438
AMOTL2	7.82e-45	-0.3711	94.04	98.82	2.83e-43	0.2261
SNU13	4.78e-73	-0.3708	96.11	98.82	5.49e-71	0.1476
TTLL12	9.05e-52	-0.3704	83.94	93.91	4.48e-50	0.2051
PLK2	3.13e-25	-0.37	78.24	89.19	4.44e-24	0.2981
HMGA2	4.61e-35	-0.3697	83.42	92.53	1.07e-33	0.2593
TUFT1	9.63e-39	-0.3695	49.74	77.6	2.68e-37	0.2514
CISD1	5.84e-41	-0.3682	76.42	93.71	1.79e-39	0.2391
INPP4B	5.56e-37	-0.3681	46.89	75.25	1.41e-35	0.2587
PLAT	2.11e-26	-0.3671	73.06	88.41	3.2e-25	0.2934
ORAI2	5.91e-47	-0.367	36.79	74.66	2.39e-45	0.2298
RRM2	4.02e-16	-0.3669	61.92	77.01	3.31e-15	0.3434
EFNA5	1.35e-45	-0.3661	30.57	70.33	5.06e-44	0.2383
CTDSP2	1.51e-42	-0.3653	78.5	90.37	5e-41	0.2339
CD82	1.87e-33	-0.3653	67.36	85.85	4.06e-32	0.2663
CERK	4.6e-40	-0.3639	49.22	76.82	1.37e-38	0.2474
IL18	2.48e-36	-0.3634	81.35	92.73	6.14e-35	0.2548
CKS1B	2.22e-32	-0.3634	91.97	97.25	4.55e-31	0.2691
H2AFZ	5.09e-47	-0.3633	96.37	99.02	2.08e-45	0.2193
CLDN7	6.69e-24	-0.3628	78.24	95.09	8.8e-23	0.3036
DUT	3.1e-25	-0.3617	79.27	92.73	4.41e-24	0.2979
SHROOM3	2.5e-47	-0.3616	31.87	72.89	1.04e-45	0.2313
UBALD2	6.81e-33	-0.3616	70.21	86.25	1.43e-31	0.2681
SOGA1	2.36e-38	-0.3611	74.61	88.02	6.41e-37	0.2483
FAM83C	3.08e-43	-0.3601	22.28	65.62	1.04e-41	0.2521
SIAH2	1.12e-39	-0.36	62.18	85.46	3.27e-38	0.2449
ICAM1	2.12e-41	-0.3599	22.54	63.85	6.65e-40	0.2588
AGAP3	3.22e-39	-0.3598	72.8	89.19	9.19e-38	0.2453
UBA6	1.61e-46	-0.3597	80.57	92.73	6.29e-45	0.2211
RDX	8.26e-38	-0.3595	79.02	92.14	2.19e-36	0.2497
LYN	2.96e-36	-0.3595	61.92	81.93	7.28e-35	0.2572
TAGLN2	4.8e-77	-0.3591	95.08	97.25	6.65e-75	0.1378
PEA15	4.87e-47	-0.3586	86.53	95.09	2e-45	0.2193
C1QTNF1	2.9e-50	-0.3579	10.62	56.78	1.35e-48	0.2486
KLF10	2.29e-33	-0.3578	74.87	88.61	4.97e-32	0.266
DDOST	5.9e-42	-0.357	62.95	85.46	1.91e-40	0.2373
TCF20	2.46e-39	-0.3562	66.06	86.84	7.12e-38	0.2456
CCNA2	4.22e-25	-0.3559	25.91	56.97	5.95e-24	0.3173
CLSTN1	4.61e-50	-0.3558	88.86	95.87	2.13e-48	0.21
MEST	1.48e-66	-0.3556	7.254	63.26	1.29e-64	0.2044
TMEM51	1.46e-41	-0.3553	51.04	81.53	4.65e-40	0.2409
STMN1	1.26e-29	-0.3552	87.56	93.91	2.27e-28	0.2797
GALNT1	1.14e-39	-0.3549	75.91	88.41	3.34e-38	0.2437
ELL2	3.23e-33	-0.3547	83.42	95.48	6.94e-32	0.266
KPNA4	6.82e-52	-0.3542	91.19	97.84	3.39e-50	0.2045
CCNL2	1.2e-36	-0.3532	83.94	92.34	3e-35	0.2537
FYTTD1	9.21e-48	-0.3529	83.68	95.68	3.88e-46	0.2171
TNRC6A	1.97e-38	-0.3529	74.61	91.55	5.39e-37	0.2478
TMX3	2.48e-39	-0.3527	45.08	76.42	7.18e-38	0.2508
CD47	5.27e-56	-0.3523	93.78	98.04	3.06e-54	0.1926
MBNL2	5.21e-32	-0.3515	81.87	93.52	1.05e-30	0.2706
ID3	8.88e-28	-0.3512	44.3	73.87	1.45e-26	0.2934
SUN2	1.1e-35	-0.3508	44.56	76.03	2.63e-34	0.2634
PLAUR	4.52e-28	-0.3503	69.69	85.66	7.47e-27	0.2869
TMEM201	2.42e-37	-0.3501	44.3	74.66	6.26e-36	0.2582
NINJ1	1.1e-32	-0.3488	48.19	73.08	2.3e-31	0.2742
NCOA7	1.72e-28	-0.3479	60.62	79.17	2.89e-27	0.2868
SLC7A1	3.32e-53	-0.3469	92.49	96.86	1.76e-51	0.2007
AFAP1L2	2.7e-39	-0.3464	44.04	75.83	7.79e-38	0.2514
UBE3C	2.83e-41	-0.3459	74.61	91.36	8.82e-40	0.2382
MFSD14A	3.13e-38	-0.3459	65.54	85.27	8.46e-37	0.2496
EMP3	1.57e-37	-0.3459	89.38	94.7	4.08e-36	0.2505
TPD52L1	6e-36	-0.3459	80.05	92.53	1.45e-34	0.2562
RND3	2.45e-25	-0.3453	91.19	98.23	3.51e-24	0.2972
LAYN	3.4e-58	-0.3452	0.5181	50.49	2.1e-56	0.249
TYW3	2.33e-38	-0.345	73.32	89.39	6.34e-37	0.2482
URB1	4.42e-37	-0.3449	66.84	84.48	1.13e-35	0.2535
ATAD2	1.61e-23	-0.3446	57.51	80.55	2.07e-22	0.3076
PISD	7.88e-37	-0.3444	73.83	89.39	1.99e-35	0.2535
UHMK1	5.66e-47	-0.3443	84.97	93.91	2.3e-45	0.2195
FBXO17	3.2e-37	-0.3443	48.96	77.8	8.21e-36	0.2567
SRM	2.43e-54	-0.3437	94.04	98.43	1.34e-52	0.1974
CYB5R1	1.77e-32	-0.3429	39.64	69.94	3.65e-31	0.2781
CTPS1	2.85e-44	-0.3426	84.2	91.75	1.01e-42	0.2281
ATF3	1.11e-41	-0.3423	20.21	62.87	3.55e-40	0.26
FAM83D	1.53e-16	-0.3421	44.82	61.1	1.3e-15	0.3471
CLDND1	3.97e-53	-0.342	94.3	99.21	2.1e-51	0.2009
ZC3H12C	1.78e-36	-0.342	49.74	78.59	4.42e-35	0.2589
GCLM	1.21e-34	-0.3413	81.09	91.36	2.77e-33	0.2609
MAP7D1	5.18e-42	-0.3412	87.05	94.7	1.68e-40	0.2353
HIST1H4C	3.6e-14	-0.3406	65.8	77.8	2.61e-13	0.3539
NCS1	3.2e-39	-0.3404	51.04	79.37	9.16e-38	0.2491
XRCC6	1.95e-70	-0.3402	93.78	98.23	2.05e-68	0.1541
PSIP1	1.7e-30	-0.3398	66.58	83.69	3.16e-29	0.2777
VDR	1.54e-31	-0.3397	69.17	88.41	3.02e-30	0.2731
HADH	4e-33	-0.3394	64.77	81.34	8.52e-32	0.2683
SDHB	2.82e-46	-0.3392	90.16	96.46	1.09e-44	0.2216
RPL17	6.06e-54	-0.3389	93.78	98.43	3.27e-52	0.1985
NUFIP2	1.31e-42	-0.3383	88.08	96.27	4.36e-41	0.2333
LBR	5.41e-33	-0.3383	71.76	89	1.14e-31	0.2675
FST	4.7e-15	-0.3377	75.65	87.23	3.61e-14	0.3477
SSH1	1.17e-34	-0.3374	72.54	89.19	2.7e-33	0.2613
FOXD1	1.16e-28	-0.3369	56.22	77.41	1.97e-27	0.287
ZNF598	1.06e-36	-0.3366	65.03	86.84	2.66e-35	0.2547
RNF4	5.31e-39	-0.3365	62.69	83.89	1.5e-37	0.2474
JAG2	6.45e-38	-0.3362	42.23	74.85	1.72e-36	0.2567
ST13	2.02e-41	-0.3359	84.2	94.3	6.35e-40	0.2373
ZFAND5	5.8e-54	-0.3357	91.97	96.66	3.14e-52	0.1985
NUSAP1	1.7e-19	-0.3356	46.37	68.96	1.75e-18	0.33
EEF1A2	4.66e-57	-0.3349	1.554	52.26	2.81e-55	0.2474
GJB2	1.41e-25	-0.3349	62.44	81.73	2.05e-24	0.2981
GPBP1	1.79e-45	-0.3343	83.16	94.3	6.61e-44	0.2243
PMF1	6.06e-37	-0.3342	77.72	91.16	1.54e-35	0.2528
PELO	1.87e-35	-0.3342	70.21	87.43	4.43e-34	0.2587
DSE	3.75e-35	-0.3341	73.06	88.02	8.77e-34	0.2596
BCAT1	1.3e-35	-0.334	23.58	61.69	3.12e-34	0.278
TRAF1	1.34e-33	-0.3339	20.73	55.99	2.93e-32	0.2904
B4GALT1	2.46e-42	-0.3337	91.97	97.45	8.09e-41	0.2342
HERPUD1	1.86e-23	-0.3334	56.48	75.05	2.39e-22	0.309
LPP	6.68e-34	-0.3325	83.68	93.12	1.48e-32	0.2635
ATP8B1	8.16e-39	-0.332	34.46	69.94	2.28e-37	0.2581
PPIF	3.39e-64	-0.3318	96.89	99.61	2.66e-62	0.1702
MAEA	3.01e-42	-0.3315	82.64	93.71	9.87e-41	0.2346
SDC4	4.71e-55	-0.3313	97.67	99.61	2.67e-53	0.1953
ZNF697	3.24e-41	-0.3312	28.76	66.99	1e-39	0.2543
CMSS1	2.23e-38	-0.3312	79.27	92.53	6.09e-37	0.2478
RHOB	6.21e-22	-0.3302	69.95	90.37	7.33e-21	0.3129
PDCD5	5.58e-46	-0.3301	91.45	97.84	2.14e-44	0.2225
UQCC1	2.04e-37	-0.33	57.25	81.34	5.3e-36	0.2539
SLAIN2	7.81e-34	-0.329	77.72	90.57	1.72e-32	0.264
PHF5A	6.18e-39	-0.3286	59.59	84.09	1.74e-37	0.2479
IPMK	1.53e-39	-0.3285	37.82	71.51	4.45e-38	0.2539
TOPBP1	3.28e-29	-0.3271	67.88	85.07	5.75e-28	0.2825
SLC29A1	6.16e-29	-0.3267	69.95	85.66	1.06e-27	0.2834
ATP1A1	1.9e-43	-0.3264	86.27	94.7	6.47e-42	0.2307
WHSC1	9.66e-29	-0.3263	76.68	87.43	1.65e-27	0.2837
RPN2	5.51e-69	-0.3259	94.04	98.82	5.48e-67	0.1578
SRPRA	1.35e-43	-0.3259	88.08	94.7	4.63e-42	0.2302
ECT2	2.4e-23	-0.3257	73.83	88.41	3.06e-22	0.3065
ZNF217	3.87e-31	-0.3256	70.47	85.46	7.46e-30	0.2748
BIRC2	1.6e-29	-0.3252	80.05	90.96	2.86e-28	0.2803
HSBP1L1	3.3e-33	-0.3249	55.7	79.76	7.06e-32	0.2693
CHD1	7.56e-31	-0.3242	72.8	88.02	1.44e-29	0.2756
WNT10A	1.37e-31	-0.3238	37.31	68.96	2.7e-30	0.2824
AKT1S1	2.97e-34	-0.3235	72.8	86.64	6.7e-33	0.263
TOMM22	9.86e-44	-0.3232	88.86	95.28	3.39e-42	0.2297
SPEN	1.62e-39	-0.3231	86.79	93.91	4.7e-38	0.2437
PSME4	1.5e-35	-0.323	77.98	89.78	3.56e-34	0.2578
NADK	1.35e-33	-0.323	71.5	88.21	2.95e-32	0.2653
SGMS2	1.04e-29	-0.3222	63.47	81.73	1.87e-28	0.2813
SYPL1	1.21e-39	-0.322	89.64	96.86	3.55e-38	0.2432
IRF1	5.65e-28	-0.3215	57.25	79.17	9.27e-27	0.2892
RUVBL1	1.33e-52	-0.3212	90.93	95.28	6.89e-51	0.2025
CYP24A1	9.29e-47	-0.3212	1.295	44.01	3.71e-45	0.2854
GNAI1	1.4e-35	-0.3211	52.07	79.96	3.34e-34	0.2613
PTGFRN	2.92e-36	-0.3209	76.17	89.98	7.2e-35	0.2554
TLE3	5.59e-36	-0.3207	42.75	72.5	1.36e-34	0.264
MCM7	5.49e-21	-0.3207	82.64	94.3	6.17e-20	0.3169
ARHGEF19	1.88e-34	-0.3206	41.19	71.71	4.29e-33	0.27
SKIL	1.26e-30	-0.3205	62.95	83.3	2.35e-29	0.2776
TRIM14	1.81e-29	-0.3205	68.91	86.44	3.22e-28	0.2813
NRARP	9.37e-34	-0.3202	24.87	59.92	2.07e-32	0.2847
TRIP6	1.53e-43	-0.32	92.23	97.45	5.26e-42	0.2303
UBE2K	1.36e-49	-0.3199	87.31	94.7	6.15e-48	0.2115
RPL22L1	3.15e-30	-0.3198	88.08	96.86	5.79e-29	0.2773
RRAD	1.56e-51	-0.3196	3.886	51.08	7.61e-50	0.2594
LIMK2	7.64e-32	-0.3195	55.96	78.19	1.53e-30	0.2746
SLC1A5	9.78e-38	-0.3193	89.12	95.68	2.59e-36	0.2497
BCYRN1	5.42e-13	-0.3193	43.78	60.71	3.61e-12	0.3667
TNFAIP3	2.58e-15	-0.3191	87.05	94.11	2.01e-14	0.3459
GRAMD3	1.9e-34	-0.3186	40.93	70.92	4.33e-33	0.2704
TGFBRAP1	4.62e-33	-0.3185	56.48	81.53	9.77e-32	0.2694
TIMP3	1.03e-38	-0.318	8.808	48.72	2.87e-37	0.291
CAMTA1	2.63e-33	-0.3178	80.05	91.94	5.69e-32	0.2658
NUAK1	4.77e-47	-0.317	18.13	61.49	1.96e-45	0.2468
DNAJB11	3.33e-40	-0.3169	85.75	93.12	9.94e-39	0.2414
PON2	2.8e-33	-0.3155	63.73	83.69	6.04e-32	0.2675
NIPAL3	2.99e-29	-0.3149	56.22	78.59	5.25e-28	0.2844
SERPINB5	6.87e-39	-0.3146	95.08	98.23	1.93e-37	0.2457
BLMH	1.99e-35	-0.3144	38.34	70.33	4.71e-34	0.268
HS6ST2	1.75e-45	-0.3143	18.65	63.65	6.46e-44	0.2491
SLCO1B3	3.06e-32	-0.314	40.16	71.32	6.24e-31	0.2783
FGFBP1	1.05e-17	-0.314	91.45	97.05	9.58e-17	0.333
SHB	1.12e-37	-0.3138	82.9	92.73	2.96e-36	0.2501
ATAD3B	1.32e-38	-0.3136	37.31	71.12	3.65e-37	0.2573
DIMT1	1.02e-30	-0.3135	74.35	90.57	1.91e-29	0.2759
ELP2	2.04e-38	-0.3134	38.86	71.91	5.59e-37	0.2571
TUSC1	2.32e-29	-0.3131	63.73	83.1	4.1e-28	0.2825
ARHGEF12	1.59e-33	-0.3122	74.87	86.25	3.47e-32	0.2655
PTPN14	7.76e-31	-0.3121	87.05	94.89	1.48e-29	0.275
CERS6	2.34e-32	-0.3116	53.37	78	4.78e-31	0.2732
AREG	9.81e-23	-0.3112	92.23	98.82	1.21e-21	0.3087
MAD2L2	8.56e-31	-0.3105	51.3	75.83	1.62e-29	0.2799
MAP2	1.4e-51	-0.3104	6.995	55.8	6.82e-50	0.2497
HNRNPR	4.09e-56	-0.3103	94.56	98.23	2.4e-54	0.1923
ZIC2	1.96e-44	-0.3084	16.32	59.33	6.99e-43	0.2573
UBE4B	4.46e-32	-0.3084	65.03	84.87	8.99e-31	0.2717
DHCR24	9.97e-33	-0.3081	84.2	93.52	2.08e-31	0.2679
BAZ1B	6.9e-33	-0.3078	84.72	92.34	1.45e-31	0.2673
UBA2	1.7e-43	-0.3077	90.67	95.48	5.83e-42	0.2304
TSEN34	5.34e-39	-0.3077	86.01	91.75	1.51e-37	0.2455
XPNPEP3	6.49e-31	-0.3073	58.03	81.34	1.24e-29	0.2773
NUP62	1.91e-30	-0.3073	80.83	92.14	3.54e-29	0.2767
CAPZB	4.53e-73	-0.3072	95.34	98.04	5.23e-71	0.1475
SREBF2	1.5e-37	-0.3069	85.49	94.3	3.93e-36	0.2504
CREG1	2.68e-28	-0.3069	65.03	83.89	4.47e-27	0.2865
CCDC50	1.24e-30	-0.3061	83.16	92.14	2.32e-29	0.2759
CXADR	9.55e-30	-0.3057	49.22	75.64	1.72e-28	0.2843
TPGS2	9.49e-31	-0.3056	57.77	79.76	1.79e-29	0.2782
AHR	1.33e-25	-0.3055	79.02	91.55	1.94e-24	0.2964
NFKB1	7.75e-34	-0.3053	85.75	93.52	1.71e-32	0.2637
LOC644936	8e-67	-0.3051	1.295	57.37	7.13e-65	0.218
PPP6R1	3.23e-32	-0.3048	72.8	86.25	6.58e-31	0.2705
PDIA3	9.81e-31	-0.3046	73.32	86.64	1.85e-29	0.2761
SHC1	2.03e-33	-0.3043	78.76	90.18	4.39e-32	0.2655
DAB2IP	9.1e-31	-0.3041	82.64	93.32	1.72e-29	0.2753
TSC22D1	1.46e-30	-0.304	93.26	97.84	2.73e-29	0.276
MRPL37	3.81e-35	-0.3039	84.2	93.32	8.91e-34	0.259
GBP3	1.26e-39	-0.3038	27.72	65.62	3.67e-38	0.2605
HMGCS1	7.48e-24	-0.3034	88.08	95.48	9.82e-23	0.3037
EIF2B5	1.31e-31	-0.3027	68.91	84.48	2.58e-30	0.2732
BPGM	1.23e-24	-0.3027	46.89	68.96	1.68e-23	0.307
APOBEC3G	6.09e-20	-0.302	59.84	79.37	6.45e-19	0.324
OTUD4	2.38e-31	-0.3018	79.53	89.59	4.63e-30	0.2733
UBIAD1	4.47e-32	-0.3006	51.04	77.21	9.02e-31	0.2748
ANKRD11	9.21e-35	-0.2994	90.67	97.05	2.13e-33	0.2603
RGS10	4.5e-32	-0.2993	75.91	89.78	9.06e-31	0.2707
SH3RF2	7.02e-31	-0.2993	35.23	65.42	1.34e-29	0.2872
FBXO45	2.1e-30	-0.2991	72.54	85.27	3.88e-29	0.2775
GPR87	5.56e-26	-0.2991	69.43	87.23	8.24e-25	0.2954
CDV3	7.1e-51	-0.2983	94.04	98.04	3.36e-49	0.2075
KMT2A	1.62e-27	-0.2983	77.46	88.8	2.58e-26	0.2885
DRAM1	5.87e-23	-0.2982	48.7	67.39	7.31e-22	0.3143
LIF	6.21e-25	-0.2981	38.08	65.82	8.69e-24	0.3091
WDR66	5.98e-24	-0.298	62.18	85.07	7.89e-23	0.3048
DAPP1	3.02e-26	-0.2978	66.06	81.53	4.52e-25	0.295
POLR2B	7.09e-41	-0.2975	86.53	92.53	2.16e-39	0.2391
PHC2	6.72e-28	-0.2974	76.68	88.61	1.1e-26	0.287
MAFF	2.63e-28	-0.2972	83.16	92.53	4.4e-27	0.2851
RRP1B	7.37e-27	-0.297	67.62	84.28	1.15e-25	0.2921
CHCHD3	1.97e-32	-0.2968	79.27	91.16	4.04e-31	0.2692
B4GALT5	2.32e-30	-0.2966	85.23	93.52	4.29e-29	0.2769
PGAM1	3.58e-36	-0.2962	90.16	96.07	8.8e-35	0.2552
IFRD1	7.02e-28	-0.2958	79.27	90.37	1.15e-26	0.2869
GAS6	2.53e-26	-0.2958	58.81	81.53	3.82e-25	0.2954
PRC1	6.73e-12	-0.2956	62.18	75.83	4.13e-11	0.368
ANP32E	9.75e-22	-0.2954	65.28	79.57	1.14e-20	0.315
RPRD1B	3e-30	-0.2946	68.39	84.48	5.51e-29	0.2785
UBE2G2	3.56e-29	-0.2941	63.47	84.09	6.23e-28	0.2831
IDI1	7.08e-28	-0.2936	89.12	95.09	1.16e-26	0.2867
IFNGR2	1.37e-27	-0.2931	84.2	92.53	2.19e-26	0.288
PTDSS1	1.62e-48	-0.2926	93.52	97.05	6.98e-47	0.2147
OAT	2.64e-31	-0.2924	89.9	96.46	5.13e-30	0.2732
KREMEN1	2.22e-30	-0.2921	34.2	65.82	4.11e-29	0.2893
PAK2	2.2e-34	-0.2916	84.97	94.3	4.98e-33	0.2617
USP16	5.12e-29	-0.2914	75.39	87.43	8.87e-28	0.2827
PAICS	6.02e-45	-0.2913	95.34	97.84	2.19e-43	0.2258
CD3EAP	9.05e-26	-0.2912	56.48	78	1.33e-24	0.2985
PDGFC	2.53e-34	-0.2902	33.94	69.35	5.73e-33	0.2737
SLC2A1	3.18e-33	-0.2901	91.71	96.66	6.82e-32	0.2659
INAFM2	7.52e-29	-0.2899	40.67	71.71	1.29e-27	0.2907
SLCO3A1	1.56e-26	-0.2897	46.37	75.83	2.38e-25	0.2975
NEDD4	9.55e-25	-0.2894	77.2	89.59	1.32e-23	0.3002
CALU	9.86e-34	-0.2893	85.49	92.73	2.17e-32	0.2641
UGT8	3.55e-45	-0.289	12.44	56.39	1.3e-43	0.2611
ATP2B4	3.61e-24	-0.2884	39.64	70.33	4.81e-23	0.3103
PRDM2	5.16e-29	-0.2883	59.33	78.59	8.94e-28	0.2849
SH3BP4	3.92e-36	-0.2878	90.67	96.46	9.59e-35	0.2553
RFC3	2.21e-19	-0.2875	53.89	74.26	2.27e-18	0.3282
AURKB	4e-14	-0.2874	39.12	60.12	2.88e-13	0.3615
SSU72	7.05e-44	-0.2867	90.67	95.09	2.44e-42	0.2292
KIF11	6.28e-18	-0.2867	40.67	63.85	5.83e-17	0.3403
STRN4	3.15e-35	-0.2861	88.6	95.09	7.41e-34	0.2586
ZBTB44	6.13e-28	-0.2861	57.25	78.19	1.01e-26	0.2895
SND1	1.25e-34	-0.2859	87.82	93.52	2.87e-33	0.2608
ZC3H12A	1.21e-21	-0.2859	60.62	78.59	1.4e-20	0.316
APP	3.17e-28	-0.2858	91.71	96.27	5.27e-27	0.2852
PLEKHG6	5e-55	-0.2851	6.736	55.6	2.83e-53	0.2417
RBMS1	1.37e-26	-0.2849	84.46	91.55	2.11e-25	0.2921
PHTF2	9.27e-30	-0.2837	40.67	69.35	1.67e-28	0.2881
FPGS	4.98e-29	-0.2837	53.63	73.48	8.66e-28	0.2868
TMEM33	1.1e-40	-0.2833	90.41	94.89	3.33e-39	0.2397
MT1X	5.86e-33	-0.283	28.5	65.42	1.23e-31	0.2824
DYRK1A	9.06e-27	-0.283	78.24	89.39	1.4e-25	0.2916
NUDCD1	2.08e-23	-0.2824	72.8	88.41	2.67e-22	0.3063
MIR205HG	7.97e-47	-0.2822	97.67	98.82	3.21e-45	0.2199
VKORC1L1	7.99e-27	-0.282	75.13	88.02	1.24e-25	0.2915
SWAP70	3.97e-26	-0.2818	68.65	85.66	5.92e-25	0.2949
MCFD2	7.7e-41	-0.2814	91.97	96.86	2.34e-39	0.2391
MIR100HG	8.15e-39	-0.2814	14.51	55.6	2.28e-37	0.2785
ZNF644	3.8e-25	-0.2811	63.73	81.14	5.37e-24	0.2999
SNHG5	1.08e-24	-0.2811	92.23	97.45	1.47e-23	0.3
AMIGO2	8.98e-23	-0.2809	90.93	96.86	1.11e-21	0.3085
SRGAP2B	7.07e-22	-0.2808	50	69.35	8.34e-21	0.3182
CACUL1	7.2e-39	-0.2806	89.38	94.89	2.02e-37	0.2458
PIAS2	3.49e-32	-0.2798	38.6	69.94	7.1e-31	0.2795
CD38	7.05e-57	-0.2794	2.332	52.46	4.24e-55	0.2465
PRSS8	6.83e-35	-0.2791	28.24	65.23	1.59e-33	0.276
AGFG1	2.88e-33	-0.279	84.72	91.16	6.2e-32	0.2659
NLN	2.34e-23	-0.2788	66.58	82.71	2.98e-22	0.3073
ERBIN	8.75e-25	-0.2784	75.39	89.19	1.21e-23	0.3001
AK6	2.87e-26	-0.2782	72.8	86.44	4.31e-25	0.294
CCND1	7.22e-30	-0.278	92.75	98.04	1.31e-28	0.2787
FDPS	4.14e-23	-0.278	75.13	87.62	5.18e-22	0.3075
DSC3	1.48e-21	-0.2776	82.38	93.32	1.71e-20	0.3142
RFC4	1.58e-20	-0.2773	53.11	74.46	1.73e-19	0.3228
WDR3	4.37e-22	-0.277	62.18	77.41	5.2e-21	0.314
ZWINT	2.51e-14	-0.2763	65.03	75.44	1.83e-13	0.3533
CNBP	1.56e-66	-0.2758	95.34	98.82	1.36e-64	0.1641
NXPH4	8.23e-48	-0.2758	6.218	51.87	3.48e-46	0.2651
MTOR	4.56e-28	-0.2756	53.37	75.83	7.53e-27	0.2901
DTX3L	6.13e-26	-0.2754	63.47	83.69	9.06e-25	0.2963
EFNA1	7.99e-25	-0.2751	28.76	58.55	1.11e-23	0.3162
TES	9.24e-29	-0.275	91.45	96.27	1.58e-27	0.2831
LRPAP1	2.46e-31	-0.2747	87.31	95.28	4.78e-30	0.2731
PPP3CA	6.88e-25	-0.2747	79.79	88.8	9.6e-24	0.2995
AMD1	7.05e-30	-0.2744	87.31	95.28	1.28e-28	0.2787
MYBL1	8.07e-31	-0.2738	17.62	52.46	1.53e-29	0.3045
CCNL1	6.05e-24	-0.2734	80.31	91.36	7.98e-23	0.3035
SLBP	1.22e-20	-0.2734	83.42	91.94	1.34e-19	0.3186
POFUT1	5.23e-28	-0.273	68.65	83.3	8.61e-27	0.2874
METAP1	9.08e-28	-0.2728	79.79	89.78	1.48e-26	0.2874
RTTN	2.1e-29	-0.2727	27.98	60.31	3.73e-28	0.2982
PITPNB	1.19e-37	-0.2726	90.67	95.68	3.11e-36	0.25
TSPAN4	1.09e-41	-0.2721	13.47	54.81	3.48e-40	0.2717
C18orf25	5.91e-34	-0.2721	32.64	65.23	1.31e-32	0.2774
TPST2	4.26e-33	-0.2721	33.16	66.6	9.04e-32	0.2795
SERP1	1.39e-64	-0.2718	97.93	99.61	1.1e-62	0.1692
B3GALNT1	2.87e-29	-0.2715	38.86	67.78	5.06e-28	0.2911
CLTC	3.56e-60	-0.2712	95.85	98.62	2.41e-58	0.181
MSRB3	1.24e-35	-0.271	17.1	56.19	2.97e-34	0.2859
CYP2S1	5.32e-20	-0.2707	63.73	79.37	5.65e-19	0.3233
TBC1D4	1.59e-23	-0.2706	41.97	68.17	2.05e-22	0.3131
HSPA2	1.45e-33	-0.2704	22.54	58.94	3.16e-32	0.2872
TBCA	3.02e-37	-0.2703	95.34	98.43	7.77e-36	0.2514
ASXL1	3.68e-28	-0.2703	80.57	88.41	6.09e-27	0.2859
EML4	7.48e-28	-0.2703	71.5	85.85	1.22e-26	0.2876
SNHG17	3.59e-23	-0.2702	69.69	86.64	4.51e-22	0.3076
EPS8L2	3.04e-26	-0.2692	58.55	81.53	4.56e-25	0.2958
ZNF639	5.7e-27	-0.2691	58.03	78.78	8.9e-26	0.2933
HYOU1	6.57e-23	-0.2691	80.57	90.37	8.16e-22	0.3082
CISD2	1.69e-30	-0.2688	87.31	93.71	3.13e-29	0.2763
MEX3C	1.1e-30	-0.2687	45.85	74.07	2.06e-29	0.2818
SH3BP1	1.01e-23	-0.2687	66.58	81.73	1.31e-22	0.3058
COL12A1	9.24e-18	-0.2687	50.78	70.33	8.47e-17	0.3374
SLC9A3R1	4.27e-24	-0.2683	77.2	86.25	5.68e-23	0.3032
UBR5	3.78e-23	-0.2682	74.09	87.43	4.75e-22	0.3074
RNF138	1.78e-23	-0.2681	70.47	86.44	2.29e-22	0.3062
NCAPG	2.86e-21	-0.2681	24.87	52.06	3.26e-20	0.3362
TENM3	1.6e-44	-0.2678	7.254	50.1	5.69e-43	0.2749
ARHGAP11A	3.4e-17	-0.2678	39.12	60.51	3.02e-16	0.3454
CHML	5.97e-23	-0.2673	73.58	84.68	7.43e-22	0.3085
BICD2	3.47e-34	-0.267	89.64	94.89	7.79e-33	0.2624
ANKRD65	6.53e-30	-0.2668	24.35	56.78	1.19e-28	0.3003
NUP205	3e-26	-0.2668	77.2	86.64	4.5e-25	0.2939
IMMP2L	6.29e-39	-0.2666	18.91	58.55	1.77e-37	0.2725
PGD	9.56e-28	-0.2664	88.34	94.11	1.55e-26	0.2872
NAV3	2.4e-33	-0.2663	15.03	52.65	5.18e-32	0.2978
EMC1	2.69e-28	-0.2663	59.07	80.16	4.49e-27	0.2876
GPR137	3e-26	-0.2663	57.51	74.46	4.5e-25	0.2971
USP1	2.62e-18	-0.2656	70.73	82.71	2.5e-17	0.3308
MACF1	3.43e-24	-0.2655	88.86	94.3	4.58e-23	0.3022
NCAPG2	2.13e-20	-0.2655	43.52	66.4	2.32e-19	0.3271
ATXN10	1.72e-31	-0.2652	88.08	92.93	3.38e-30	0.2725
RASA2	8.13e-20	-0.2646	66.58	81.93	8.55e-19	0.3237
TAPBP	8.3e-30	-0.2644	90.16	95.87	1.5e-28	0.279
GTPBP1	1.07e-25	-0.2644	52.85	73.48	1.56e-24	0.3003
DTX2	4.4e-38	-0.2637	20.73	57.96	1.18e-36	0.2745
SUMO3	1.02e-33	-0.2636	89.9	95.28	2.25e-32	0.2641
DCAF12	7.47e-25	-0.2636	73.06	84.87	1.04e-23	0.3001
LYPD3	3.51e-19	-0.2635	45.85	66.01	3.56e-18	0.3324
NDC1	1.48e-22	-0.2631	55.18	74.26	1.8e-21	0.3133
EPT1	1.15e-24	-0.2625	79.27	91.16	1.57e-23	0.3004
PBX3	1.04e-22	-0.2624	51.04	73.08	1.27e-21	0.3135
XBP1	4.98e-20	-0.2622	67.62	81.93	5.29e-19	0.3226
UBE2D3	2.51e-57	-0.2618	96.11	98.82	1.53e-55	0.1889
XPO1	3.27e-33	-0.2618	88.86	95.48	7.01e-32	0.266
MBNL1	5.24e-39	-0.2612	91.45	94.89	1.49e-37	0.2453
NEXN	1.72e-25	-0.2612	26.94	56.97	2.49e-24	0.3153
ANKRD17	4.64e-24	-0.2611	74.09	86.05	6.17e-23	0.3035
KREMEN2	1.57e-48	-0.261	2.332	46.17	6.8e-47	0.2762
SKI	1.04e-24	-0.261	80.83	90.96	1.43e-23	0.3002
CDCA5	3.92e-22	-0.261	26.94	57.17	4.68e-21	0.3286
OAF	6.48e-33	-0.2606	26.94	62.08	1.36e-31	0.2852
POLQ	8.87e-25	-0.2602	25.91	56.58	1.22e-23	0.3188
FRYL	2.97e-22	-0.2602	73.06	84.68	3.57e-21	0.3117
RALY	5.89e-42	-0.2601	90.67	94.5	1.91e-40	0.2355
CORO2A	1.12e-21	-0.2601	84.72	92.34	1.3e-20	0.3136
KRT5	6.06e-61	-0.2599	100	100	4.2e-59	0.1789
AP1B1	9.72e-27	-0.2598	78.5	88.41	1.5e-25	0.2917
ELK3	2.93e-19	-0.2597	78.5	90.37	2.98e-18	0.3254
ADAR	5.91e-32	-0.2596	88.86	94.7	1.18e-30	0.2707
TMEM2	3.08e-23	-0.2592	55.7	76.62	3.9e-22	0.3097
RELB	2.43e-22	-0.2591	59.84	77.41	2.93e-21	0.3131
PSMA5	7.32e-41	-0.2588	95.08	99.02	2.23e-39	0.2391
SHCBP1	2.97e-20	-0.2587	28.24	53.83	3.2e-19	0.338
ABCF2	1.54e-26	-0.2586	79.02	89.78	2.36e-25	0.2925
RC3H1	1.44e-23	-0.2585	58.81	76.62	1.87e-22	0.3079
RPL22	3.05e-59	-0.2584	97.67	100	2e-57	0.1836
ADGRA3	3.33e-23	-0.2584	59.33	77.8	4.2e-22	0.3092
UBE2J2	2.78e-25	-0.2581	73.06	84.87	3.96e-24	0.2983
OSER1	1.59e-23	-0.2579	74.87	89.78	2.05e-22	0.3056
C21orf91	9.44e-28	-0.2578	38.86	66.6	1.53e-26	0.2973
FBXO44	1.79e-32	-0.2577	25.91	61.49	3.69e-31	0.2875
SLC1A4	4.89e-29	-0.2575	24.61	57.37	8.51e-28	0.3029
ATAD3A	7.43e-23	-0.2575	59.84	79.37	9.19e-22	0.3105
SH3PXD2A	5.71e-20	-0.2574	82.12	89.59	6.06e-19	0.3219
NUP50	1.37e-26	-0.2572	86.01	93.71	2.11e-25	0.292
PARP12	4.69e-24	-0.2571	60.36	80.16	6.22e-23	0.3051
TAB2	8.08e-24	-0.2571	81.87	92.14	1.06e-22	0.304
C16orf72	1.84e-22	-0.2571	81.87	90.96	2.23e-21	0.3101
TK1	4.34e-14	-0.2571	79.02	88.02	3.12e-13	0.3531
PLEKHF1	4.42e-32	-0.257	23.32	57.96	8.93e-31	0.2925
C7orf73	6.5e-25	-0.2569	86.79	94.11	9.07e-24	0.2991
SETBP1	4.06e-43	-0.2568	9.585	52.46	1.37e-41	0.2735
CD40	3.12e-28	-0.2568	37.31	66.6	5.19e-27	0.2959
VAMP3	1.59e-27	-0.2568	82.38	90.77	2.54e-26	0.2883
MCM2	2.74e-13	-0.2565	73.83	85.07	1.87e-12	0.3581
FEN1	4.13e-13	-0.2564	63.99	80.55	2.77e-12	0.36
MPZL1	7.22e-26	-0.2563	86.27	92.93	1.06e-24	0.2951
REST	4.62e-23	-0.2561	81.61	89.98	5.77e-22	0.3074
FGFR2	5.51e-44	-0.256	8.549	51.47	1.93e-42	0.2733
SQLE	5.28e-24	-0.256	88.08	93.52	6.99e-23	0.3031
CENPE	5.62e-11	-0.256	38.08	55.4	3.2e-10	0.3816
SP3	2.39e-24	-0.2556	73.58	86.64	3.22e-23	0.3022
NAA15	6.31e-24	-0.2553	83.42	91.16	8.31e-23	0.3035
ZNRF3	4.99e-34	-0.2552	26.17	61.49	1.11e-32	0.2821
PKP3	1.54e-19	-0.2552	76.94	90.57	1.59e-18	0.324
CKS2	3.85e-12	-0.2551	85.23	90.18	2.4e-11	0.3648
PARK7	1.09e-41	-0.2549	95.6	99.21	3.48e-40	0.2363
MRPS27	1.12e-24	-0.2549	61.66	78.59	1.54e-23	0.3025
ETS2	7.33e-18	-0.2547	82.9	91.36	6.77e-17	0.3323
CDC42EP3	7.56e-18	-0.2546	77.98	87.82	6.97e-17	0.3326
SLC30A7	2.28e-22	-0.2545	75.91	87.43	2.75e-21	0.3109
IVD	1.81e-37	-0.2542	16.06	54.62	4.71e-36	0.2824
CUL1	4.83e-24	-0.2541	76.42	88.21	6.42e-23	0.3033
DCAF6	3.06e-22	-0.2541	67.36	81.53	3.68e-21	0.3123
SEC61A1	3.48e-28	-0.2538	82.64	91.55	5.77e-27	0.2856
CSK	4.19e-27	-0.2538	86.01	93.12	6.58e-26	0.2899
GFM2	6.28e-25	-0.2537	51.04	73.48	8.77e-24	0.3038
MCM5	5.95e-13	-0.2537	67.62	81.14	3.96e-12	0.3607
MRPL20	1.4e-26	-0.2534	90.41	96.46	2.14e-25	0.292
CSF1	2.57e-36	-0.2533	11.92	49.12	6.35e-35	0.2947
ARHGEF28	5.6e-22	-0.2533	45.08	68.17	6.62e-21	0.3191
KPNA6	1.42e-28	-0.2531	89.9	94.89	2.4e-27	0.2839
CDK4	2.32e-28	-0.2528	92.75	98.23	3.89e-27	0.2847
MFSD2A	4.09e-21	-0.2522	55.44	74.07	4.64e-20	0.3198
KAZN	2.11e-28	-0.2521	27.46	59.92	3.55e-27	0.3023
ZNF148	6.36e-25	-0.2516	74.35	85.27	8.89e-24	0.2998
GPR176	6.89e-23	-0.2514	27.46	55.6	8.54e-22	0.3262
NFIC	8.49e-19	-0.2513	83.42	92.53	8.37e-18	0.3275
RAE1	1.48e-24	-0.2512	77.98	88.61	2.01e-23	0.301
QKI	1.99e-23	-0.2511	87.31	93.71	2.56e-22	0.3056
MCCC2	8.44e-27	-0.251	87.56	94.11	1.31e-25	0.2911
BCAR1	2.09e-22	-0.2505	81.35	90.57	2.53e-21	0.3104
SMAD1	1.34e-23	-0.2504	47.15	70.33	1.74e-22	0.311
AGL	1.04e-23	-0.2503	51.81	72.69	1.36e-22	0.3091
KIFC3	5.75e-21	-0.2503	61.14	78.98	6.46e-20	0.319
COL16A1	2.33e-44	-0.2499	8.549	52.46	8.27e-43	0.2711
DCAF10	5.54e-22	-0.2496	80.57	89.39	6.55e-21	0.3124
SMCHD1	2.92e-18	-0.2496	66.84	80.75	2.77e-17	0.3315
NEDD9	1.88e-31	-0.2491	10.36	46.37	3.68e-30	0.3139
ZFP36	2.89e-17	-0.2491	58.55	76.03	2.59e-16	0.3378
ASPM	9.16e-14	-0.2488	27.98	52.65	6.42e-13	0.3696
PABPC4	6.45e-37	-0.2486	93.26	96.86	1.63e-35	0.2526
CDC42	3.09e-39	-0.2485	97.41	99.21	8.88e-38	0.2445
CRYZ	2.68e-21	-0.2485	55.18	76.23	3.06e-20	0.3186
SZRD1	1.42e-31	-0.2481	89.64	95.09	2.79e-30	0.2721
ZMYM2	3.21e-23	-0.248	61.14	79.37	4.06e-22	0.3087
PDLIM5	2.05e-25	-0.2476	94.56	97.45	2.95e-24	0.2969
PCSK6	1.11e-30	-0.2475	24.09	58.35	2.08e-29	0.2967
SMG1	1.08e-28	-0.2475	89.64	93.52	1.84e-27	0.2834
DUSP1	2.7e-12	-0.2475	77.46	89.39	1.71e-11	0.3639
QDPR	5.37e-25	-0.2471	36.53	64.83	7.52e-24	0.3097
CCNB1	4.12e-09	-0.2471	63.73	74.07	2.02e-08	0.387
TMED2	1.62e-38	-0.2469	94.04	98.82	4.47e-37	0.247
GANAB	9.37e-24	-0.2469	84.97	91.94	1.22e-22	0.3042
KIAA0930	4.79e-23	-0.2469	46.89	68.96	5.98e-22	0.3138
NOTCH2	3.77e-24	-0.2464	52.33	74.46	5.02e-23	0.3067
SSX2IP	2.4e-22	-0.2464	52.85	73.48	2.89e-21	0.3147
LSM14A	5.88e-30	-0.2462	86.53	94.89	1.07e-28	0.2784
EIF4G1	4.34e-43	-0.2461	93.26	96.46	1.47e-41	0.2317
KCTD20	4.88e-24	-0.2461	56.22	77.21	6.47e-23	0.3061
PLAU	5.5e-22	-0.246	98.96	99.21	6.51e-21	0.3121
LYAR	9.74e-26	-0.2459	86.53	93.71	1.43e-24	0.2956
AK4	4.24e-22	-0.2459	82.9	93.12	5.05e-21	0.3117
OAS3	7.7e-17	-0.2459	73.83	85.85	6.7e-16	0.3381
LATS2	6.13e-19	-0.2458	66.84	82.51	6.09e-18	0.3279
CDH2	1.22e-41	-0.2457	2.073	41.45	3.91e-40	0.3012
HDAC9	1.39e-26	-0.2457	33.94	66.01	2.13e-25	0.3037
EHF	1.3e-21	-0.2457	88.6	95.09	1.51e-20	0.3139
CNOT9	7.41e-25	-0.2455	83.42	92.93	1.03e-23	0.2994
DVL3	1.08e-21	-0.2455	83.68	92.93	1.25e-20	0.3136
TTPAL	2.67e-20	-0.2454	79.02	88.8	2.89e-19	0.3204
FAM83F	7.95e-31	-0.2453	24.61	57.76	1.51e-29	0.2963
SERTAD2	1.61e-20	-0.2452	69.69	82.32	1.76e-19	0.3201
RIPK4	3.59e-18	-0.2451	62.44	75.64	3.39e-17	0.3329
AIF1L	3.11e-39	-0.2447	9.067	47.74	8.91e-38	0.2905
DEK	2.58e-26	-0.2445	93.52	97.45	3.88e-25	0.2931
TIMELESS	4.26e-19	-0.2443	52.07	74.85	4.29e-18	0.3297
UMPS	3.33e-22	-0.2437	77.2	88.02	4e-21	0.3115
SNX18	3.5e-22	-0.2437	41.71	65.42	4.19e-21	0.3199
KLHL5	3.12e-21	-0.2437	86.79	91.36	3.56e-20	0.3157
PUM1	5.86e-26	-0.2435	89.12	95.87	8.68e-25	0.2946
CDCA8	3.54e-18	-0.2434	24.87	50.69	3.35e-17	0.3504
COL7A1	9.45e-19	-0.2433	54.15	73.48	9.28e-18	0.3313
DPH2	6.28e-21	-0.2431	74.35	86.84	7.03e-20	0.3176
BUB1B	1.52e-17	-0.2429	32.12	57.76	1.39e-16	0.3469
UAP1	1.21e-17	-0.2426	72.28	83.5	1.1e-16	0.3341
QSOX2	1.83e-21	-0.2425	61.4	78.19	2.1e-20	0.3168
COL27A1	1.25e-16	-0.2425	53.63	75.05	1.07e-15	0.3419
U2SURP	6.02e-37	-0.2424	94.3	98.04	1.53e-35	0.2525
DVL1	1.49e-22	-0.2423	80.31	89.19	1.82e-21	0.3098
PIH1D1	1.51e-21	-0.2423	67.36	79.37	1.74e-20	0.3157
PTGER4	4.65e-22	-0.2422	22.28	50.88	5.53e-21	0.335
FAM213B	3.76e-19	-0.2421	53.11	72.89	3.8e-18	0.3296
GMPS	3.74e-25	-0.242	84.72	89.98	5.3e-24	0.2982
RCC1	4.57e-21	-0.242	60.62	80.16	5.17e-20	0.3185
UNG	5.1e-12	-0.2417	54.92	70.33	3.17e-11	0.3687
DMWD	9.88e-20	-0.2415	68.65	82.12	1.03e-18	0.324
BAIAP2L1	9.94e-23	-0.2414	78.76	88.21	1.22e-21	0.3091
LUZP1	1.84e-17	-0.2414	80.05	90.18	1.67e-16	0.3345
COPS6	3.83e-37	-0.2413	91.71	96.27	9.8e-36	0.2518
SSBP1	1.15e-30	-0.2413	90.67	96.46	2.16e-29	0.2756
ARID1A	7.95e-20	-0.2412	76.68	89	8.37e-19	0.3227
CXCL8	1.836e-06	-0.2412	70.47	76.23	6.915e-06	0.4078
EMP1	6.41e-20	-0.2411	91.97	96.07	6.78e-19	0.3219
AURKAIP1	1.31e-26	-0.241	86.01	90.77	2.01e-25	0.292
FTL	2.03e-24	-0.2409	94.3	97.64	2.74e-23	0.3012
RFC1	1.19e-19	-0.2409	78.5	88.02	1.24e-18	0.3236
BCL2L12	4.09e-25	-0.2405	43.01	69.55	5.77e-24	0.3058
ZNF367	2.72e-14	-0.2405	31.35	52.85	1.98e-13	0.3656
FJX1	8.63e-16	-0.2397	65.8	82.32	6.96e-15	0.3444
SLC12A7	4.35e-17	-0.2396	54.66	73.28	3.85e-16	0.3397
DDX6	9.57e-21	-0.2394	60.62	74.66	1.06e-19	0.3207
AMPD2	1.67e-23	-0.2392	50.78	71.91	2.15e-22	0.3103
TAF4B	6.82e-23	-0.2389	40.16	66.01	8.46e-22	0.317
ATF5	1.09e-20	-0.2389	47.67	68.96	1.2e-19	0.3242
CSE1L	6.24e-42	-0.2386	97.15	100	2.01e-40	0.2355
B4GALNT4	7.55e-49	-0.2384	3.109	48.53	3.32e-47	0.2707
PLEKHM2	5.53e-21	-0.2383	72.8	83.89	6.21e-20	0.3176
ATL2	5.01e-20	-0.2383	74.09	86.05	5.32e-19	0.322
OGFRL1	3.18e-24	-0.2381	32.12	60.51	4.25e-23	0.3163
PDS5A	8.18e-28	-0.2375	87.82	93.12	1.33e-26	0.287
NFKBIE	1.87e-24	-0.2373	38.6	63.85	2.53e-23	0.3117
RNF44	8.48e-20	-0.2373	81.09	88.8	8.9e-19	0.3227
PPARA	2.03e-28	-0.237	26.42	59.14	3.42e-27	0.3032
PHLDB1	1.1e-23	-0.237	39.64	65.42	1.43e-22	0.314
EIF4A3	2.06e-34	-0.2369	90.93	94.3	4.67e-33	0.2616
UBE2R2	4.31e-33	-0.2369	92.75	96.86	9.15e-32	0.2664
CTXN1	6.62e-33	-0.2368	12.95	49.12	1.39e-31	0.3043
WAC	1.5e-30	-0.2367	93.26	97.05	2.8e-29	0.276
MCAM	1.04e-39	-0.2366	3.109	41.65	3.07e-38	0.3045
ARID5B	3.59e-17	-0.2363	41.19	64.44	3.19e-16	0.3437
HJURP	2.27e-19	-0.2361	19.95	46.95	2.33e-18	0.3502
MTMR11	2.13e-17	-0.2359	61.66	81.14	1.92e-16	0.3362
GPD2	2.39e-19	-0.2357	83.42	92.73	2.44e-18	0.3248
EXPH5	5.95e-19	-0.2356	48.19	70.53	5.92e-18	0.3319
KIAA2013	9.05e-22	-0.2355	72.28	81.73	1.06e-20	0.3141
SLC16A1	5.6e-21	-0.2355	81.35	90.96	6.29e-20	0.317
ANKRD27	6.08e-21	-0.2355	59.84	78	6.81e-20	0.3194
KRT17	1.33e-13	-0.2355	98.19	99.61	9.23e-13	0.3557
TMED5	1.42e-19	-0.2354	79.27	90.18	1.47e-18	0.3238
KIAA1644	6.2e-43	-0.2349	3.627	44.01	2.08e-41	0.2918
MORC3	8.69e-19	-0.2348	73.83	85.07	8.55e-18	0.3281
SH2D5	1.68e-12	-0.2347	54.4	66.4	1.08e-11	0.3665
GTF3C4	2.88e-22	-0.2346	80.83	88.8	3.46e-21	0.3111
KIF14	4.79e-13	-0.2344	34.97	57.56	3.2e-12	0.3694
SRF	1.18e-21	-0.2343	86.01	91.16	1.37e-20	0.3138
GSTO2	3.91e-49	-0.2341	1.813	46.17	1.74e-47	0.2754
CDC20	1.66e-10	-0.2341	54.92	69.55	9.16e-10	0.3786
N4BP1	2.64e-18	-0.2338	75.91	87.03	2.52e-17	0.3304
SH3RF1	2.98e-21	-0.2336	47.41	70.92	3.4e-20	0.3212
MND1	4.2e-18	-0.2334	30.83	55.8	3.94e-17	0.3456
CPSF3L	3.79e-23	-0.2332	49.48	71.12	4.76e-22	0.3123
DHX36	1.17e-24	-0.2331	87.31	92.34	1.6e-23	0.3003
SMIM13	5.43e-19	-0.2329	65.54	78.98	5.42e-18	0.3281
CKAP4	1.4e-27	-0.2327	92.75	96.86	2.25e-26	0.2879
OCIAD1	2.42e-24	-0.2326	88.08	96.07	3.25e-23	0.3016
MLLT11	1.99e-24	-0.2324	22.02	51.87	2.68e-23	0.3252
WDR91	3.55e-25	-0.2321	30.05	58.74	5.04e-24	0.3142
MASTL	9.37e-17	-0.2318	37.31	56.78	8.1e-16	0.3495
UROD	4.7e-20	-0.2317	62.18	78.78	5e-19	0.3233
ABCE1	1.06e-33	-0.2315	93.26	96.66	2.31e-32	0.2641
ITGA3	1.64e-30	-0.2311	95.34	97.64	3.06e-29	0.2762
MALAT1	1.43e-09	-0.231	95.08	98.43	7.32e-09	0.382
TMEM14A	1.24e-15	-0.2308	61.4	76.23	9.84e-15	0.3462
IGFBP7	3.58e-22	-0.2306	95.6	98.82	4.28e-21	0.3112
RAB32	4.63e-17	-0.2303	73.06	85.27	4.08e-16	0.337
CLCN6	1.65e-28	-0.2299	27.2	60.12	2.77e-27	0.3019
ADA	4.88e-25	-0.2298	29.53	57.96	6.84e-24	0.3153
CEBPG	3.71e-21	-0.2298	79.02	88.02	4.22e-20	0.3163
TFDP2	1.26e-19	-0.2298	51.81	72.1	1.31e-18	0.3277
NRCAM	3.7e-42	-0.2296	0.5181	39.1	1.21e-40	0.3062
PHF13	3.36e-25	-0.2296	28.5	58.35	4.77e-24	0.3149
CLOCK	9.88e-19	-0.2295	78.76	89.98	9.69e-18	0.328
ZYX	5.53e-31	-0.2294	97.67	99.41	1.06e-29	0.2744
G3BP2	4.85e-21	-0.2293	83.42	94.3	5.48e-20	0.3166
ACSL1	4.32e-21	-0.2291	42.23	65.62	4.89e-20	0.3245
SFPQ	6.61e-38	-0.229	96.63	98.62	1.76e-36	0.2491
TNFRSF21	1.04e-15	-0.2285	61.14	76.62	8.33e-15	0.3457
GALNT7	9.8e-18	-0.2284	57.51	73.67	8.98e-17	0.3359
PGRMC2	5.09e-19	-0.2283	70.47	83.89	5.09e-18	0.3272
C19orf48	5.61e-18	-0.2283	53.89	73.67	5.22e-17	0.3352
2015-09-01	6.98e-29	-0.2282	92.75	96.86	1.2e-27	0.2826
TMEM147	1.67e-19	-0.2281	81.09	89.59	1.72e-18	0.3241
MRPL13	7.31e-17	-0.2275	77.98	90.37	6.36e-16	0.3377
NRM	5.21e-17	-0.2271	63.21	78.39	4.59e-16	0.3384
EIF4G3	2.38e-18	-0.227	77.46	87.23	2.27e-17	0.3301
CYP51A1	1.01e-21	-0.2269	89.64	95.09	1.18e-20	0.3134
DNPEP	3.7e-20	-0.2267	76.68	86.84	3.97e-19	0.3212
TSPAN9	6.72e-34	-0.2265	17.36	53.63	1.49e-32	0.2935
MEPCE	9.17e-21	-0.2264	51.04	70.14	1.02e-19	0.3229
MAST4	7.58e-12	-0.2264	79.02	86.64	4.65e-11	0.3668
CMPK1	2.45e-25	-0.2263	87.56	91.94	3.51e-24	0.2973
TIMM50	7.85e-22	-0.2263	81.87	89	9.22e-21	0.3131
WBP2	1.4e-21	-0.226	87.05	91.16	1.63e-20	0.3141
GCN1	1.06e-20	-0.2257	78.76	89.19	1.17e-19	0.3184
SRPK1	8.39e-20	-0.2257	85.23	92.93	8.81e-19	0.3225
ATP5J	6.63e-27	-0.2256	96.63	99.61	1.03e-25	0.2906
FXR1	2.7e-23	-0.2254	87.05	92.73	3.43e-22	0.3062
FANCI	3.66e-13	-0.2253	53.63	68.76	2.46e-12	0.3622
IRF2BP2	2.45e-20	-0.2252	90.41	95.68	2.66e-19	0.3199
RNF38	3.13e-20	-0.225	54.66	73.28	3.37e-19	0.3242
KPNA1	1.59e-25	-0.2246	88.08	94.5	2.3e-24	0.2965
ZDHHC23	3.77e-24	-0.2244	28.76	56.19	5.03e-23	0.3202
DLL1	1.88e-16	-0.2244	58.81	72.3	1.59e-15	0.3426
WBSCR22	3.95e-19	-0.2237	81.09	90.96	3.98e-18	0.326
BCL2L1	2.39e-20	-0.2236	90.16	94.89	2.6e-19	0.3198
TFG	1.23e-59	-0.2234	96.89	99.02	8.18e-58	0.1825
SMAD7	4.85e-42	-0.223	7.254	48.72	1.57e-40	0.2833
RPN1	9.39e-21	-0.2225	91.71	97.25	1.04e-19	0.3179
PKP4	2.26e-20	-0.2224	83.16	90.96	2.45e-19	0.3199
C1orf122	3.91e-20	-0.2224	89.12	95.48	4.18e-19	0.3209
PIK3CD	6.63e-20	-0.2224	53.63	73.67	7e-19	0.3258
SRI	2.18e-18	-0.2224	80.83	89.59	2.09e-17	0.3297
CDC6	6.05e-12	-0.2224	48.7	69.74	3.73e-11	0.37
TFB2M	3.27e-19	-0.2223	58.29	74.66	3.31e-18	0.3283
FBXO7	3.58e-19	-0.2223	77.46	87.43	3.62e-18	0.326
SUZ12	9.25e-19	-0.2223	87.31	93.91	9.1e-18	0.3277
PIK3C3	2.59e-25	-0.2221	31.09	59.92	3.71e-24	0.3126
RPUSD4	5.17e-21	-0.222	50	70.73	5.82e-20	0.3218
TFRC	2.98e-17	-0.2219	90.67	93.91	2.67e-16	0.3354
CPTP	7.25e-25	-0.2217	35.49	61.89	1.01e-23	0.3118
ENOPH1	2.06e-23	-0.2216	88.34	93.32	2.63e-22	0.3057
APOL6	4.13e-18	-0.2216	48.96	68.17	3.87e-17	0.3364
NCAPH	3.27e-14	-0.2216	35.49	57.37	2.38e-13	0.3629
CDS1	3.22e-17	-0.2212	70.21	81.93	2.87e-16	0.3365
UBR4	7.49e-24	-0.2209	89.38	93.52	9.82e-23	0.3037
ERI3	2.25e-18	-0.2209	63.99	82.12	2.15e-17	0.331
MRPL9	1.65e-20	-0.2208	80.57	89.98	1.8e-19	0.3193
ADSL	3.8e-23	-0.2207	86.53	91.55	4.77e-22	0.3069
KLF3	3.27e-16	-0.2207	77.2	86.84	2.71e-15	0.3413
CDC42EP4	1.36e-14	-0.2206	61.4	73.48	1.01e-13	0.3523
NOLC1	6.7e-35	-0.2204	95.85	98.04	1.56e-33	0.2597
C18orf21	4.54e-23	-0.2204	37.56	62.87	5.67e-22	0.3182
RUNX3	3.97e-16	-0.2204	54.92	72.1	3.28e-15	0.3449
CMTM8	4.44e-25	-0.2203	31.61	60.51	6.24e-24	0.313
GSTM3	1.27e-20	-0.2203	41.19	66.21	1.39e-19	0.3267
SAMD9	6.13e-11	-0.2203	70.73	81.73	3.48e-10	0.3733
SNRPA1	7.17e-27	-0.22	94.04	96.66	1.12e-25	0.2908
PLEKHA1	1.05e-16	-0.22	70.21	82.91	9.06e-16	0.3392
SKIV2L2	1.55e-18	-0.2198	69.17	79.57	1.5e-17	0.3301
RBBP7	7.5e-23	-0.2197	89.12	94.11	9.27e-22	0.3082
DUSP7	8.7e-16	-0.2196	79.27	89.19	7.02e-15	0.3435
NIPAL4	5.67e-31	-0.2194	14.25	50.29	1.09e-29	0.3083
STAMBP	1.99e-18	-0.2194	68.39	81.14	1.92e-17	0.3305
FAM118A	3.56e-32	-0.2191	18.65	53.83	7.23e-31	0.2981
CIC	9.59e-20	-0.219	49.74	71.32	1e-18	0.3277
MYO5B	3.88e-15	-0.2189	64.51	78.78	2.99e-14	0.3484
BIN1	2.21e-17	-0.2186	50.26	69.35	1.99e-16	0.3396
AKR1B1	2.86e-13	-0.2186	83.94	87.23	1.94e-12	0.3579
ACTL6A	5.56e-27	-0.2185	88.86	92.53	8.69e-26	0.2904
PIK3R4	1.81e-20	-0.2184	51.55	71.71	1.97e-19	0.3239
IMPDH1	4.87e-18	-0.2184	77.46	86.64	4.54e-17	0.3317
KNSTRN	3.5e-14	-0.2184	66.58	79.57	2.54e-13	0.3536
CLCA2	6.54e-18	-0.2181	26.42	49.71	6.06e-17	0.3515
EIF3L	1.14e-31	-0.218	92.75	97.05	2.26e-30	0.2717
TIFA	7.53e-19	-0.2179	36.53	58.94	7.44e-18	0.3388
ZCCHC2	2.22e-29	-0.2178	24.35	56.39	3.94e-28	0.3025
PDCD10	2.49e-18	-0.2178	86.01	94.3	2.38e-17	0.3298
DHX15	2.67e-33	-0.2176	95.34	98.04	5.76e-32	0.2656
CD44	2.49e-54	-0.2175	98.45	100	1.37e-52	0.1974
SSR3	8.47e-21	-0.2174	92.75	96.86	9.44e-20	0.3177
TMEM248	9.33e-21	-0.2173	81.87	88.8	1.03e-19	0.3181
CXCL2	9.71e-07	-0.2171	48.45	60.51	3.764e-06	0.4089
LRRC42	7.27e-20	-0.2168	61.92	80.94	7.66e-19	0.3239
TMEM64	9.49e-20	-0.2166	39.64	61.69	9.92e-19	0.3327
PNRC2	5.97e-17	-0.2166	87.56	95.09	5.23e-16	0.337
LSM6	1.38e-19	-0.2165	68.39	83.3	1.43e-18	0.3246
FAAP20	5.61e-18	-0.2164	65.28	78.19	5.21e-17	0.3333
CELSR2	1.86e-16	-0.2163	53.89	69.35	1.57e-15	0.3438
DOCK7	2.36e-18	-0.2162	60.1	76.03	2.25e-17	0.3322
POP7	2.33e-19	-0.216	71.24	82.12	2.38e-18	0.3256
ZWILCH	9.84e-14	-0.2159	77.72	86.64	6.88e-13	0.3553
SLC22A23	9.1e-27	-0.2157	23.32	54.22	1.41e-25	0.314
PKD1	3.56e-18	-0.2157	47.15	67.19	3.36e-17	0.3367
WDR1	4.02e-41	-0.2153	97.67	98.82	1.24e-39	0.2382
IVNS1ABP	1.65e-14	-0.2152	74.35	84.87	1.22e-13	0.3509
PLOD1	1.13e-16	-0.2151	70.47	84.48	9.68e-16	0.3392
ZMYM4	4.92e-16	-0.2151	70.73	80.94	4.04e-15	0.3429
OIP5	1.37e-14	-0.2151	37.31	57.17	1.02e-13	0.3605
SON	1.71e-29	-0.215	92.49	96.27	3.06e-28	0.2802
UNC13D	4.74e-29	-0.215	17.36	51.08	8.27e-28	0.3118
CHMP4B	1.38e-20	-0.2146	91.71	95.68	1.52e-19	0.3187
TTK	1.9e-13	-0.2146	30.57	51.87	1.31e-12	0.3708
GOLGB1	2.94e-16	-0.2145	82.64	89.39	2.45e-15	0.3408
CENPM	3.71e-20	-0.2144	30.57	56.39	3.97e-19	0.3361
HPS4	9.93e-18	-0.2143	62.44	78.78	9.1e-17	0.3347
CRIM1	3.08e-13	-0.2143	85.23	92.53	2.09e-12	0.358
KLF4	9.06e-14	-0.2137	51.81	71.32	6.36e-13	0.3584
AKAP9	2.08e-13	-0.2137	76.17	85.66	1.42e-12	0.3573
PAFAH1B2	9.92e-26	-0.2131	91.45	96.07	1.45e-24	0.2956
MARCKS	7.73e-17	-0.213	91.71	96.46	6.72e-16	0.3375
SLC25A22	3.14e-17	-0.2129	84.46	90.57	2.81e-16	0.3356
TNPO1	2.67e-25	-0.2127	90.93	94.89	3.81e-24	0.2974
LGR4	5.47e-15	-0.2127	59.59	75.25	4.18e-14	0.35
HAT1	5.03e-15	-0.2124	84.46	92.14	3.86e-14	0.3475
SMARCA5	8.85e-17	-0.2123	81.09	88.41	7.66e-16	0.3381
TMEM184B	1.42e-18	-0.212	84.46	91.75	1.38e-17	0.3287
CAMSAP2	2.87e-14	-0.2119	83.16	91.75	2.09e-13	0.3519
UBQLN1	1.06e-38	-0.2118	95.6	97.45	2.95e-37	0.2464
FBXO32	9.82e-28	-0.2118	6.477	37.33	1.59e-26	0.3406
ZNF721	5.91e-19	-0.2118	38.86	60.71	5.89e-18	0.337
TRIM8	2.85e-15	-0.2118	83.68	91.55	2.22e-14	0.3462
RUVBL2	8.53e-20	-0.2117	79.79	87.82	8.94e-19	0.3228
PUM3	2.35e-16	-0.2116	78.24	84.09	1.98e-15	0.3406
POLR2F	7.85e-19	-0.2115	90.93	97.25	7.74e-18	0.3272
IRF2	4.25e-17	-0.2114	58.03	73.87	3.76e-16	0.3391
RAB4A	3.44e-16	-0.2114	62.69	76.23	2.85e-15	0.3431
F2RL1	3.19e-17	-0.2113	50	68.57	2.85e-16	0.3406
SF3A3	2.99e-17	-0.211	74.61	85.07	2.67e-16	0.3359
NAPA	2.67e-20	-0.2109	83.42	90.57	2.89e-19	0.3202
C15orf52	1.51e-27	-0.2108	19.43	51.67	2.42e-26	0.3153
TM9SF4	6.9e-18	-0.2105	63.21	78.39	6.38e-17	0.3339
NECAP2	6e-16	-0.2105	69.69	79.96	4.9e-15	0.3435
SLC31A2	6.87e-15	-0.2105	68.39	81.34	5.22e-14	0.3493
DLAT	2.09e-16	-0.2104	67.1	80.55	1.76e-15	0.3411
MRPS2	3.9e-23	-0.2103	90.16	93.12	4.89e-22	0.3069
EXOSC10	3.95e-18	-0.2102	80.83	89.98	3.71e-17	0.331
RRM1	7.42e-11	-0.2102	77.46	83.89	4.18e-10	0.3735
CDK7	1.77e-15	-0.2101	80.31	87.23	1.4e-14	0.3452
EDN1	4.12e-15	-0.21	15.54	38.51	3.18e-14	0.3779
CAST	3.66e-31	-0.2097	95.34	96.27	7.05e-30	0.2737
ADH5	4.05e-30	-0.2097	95.08	97.45	7.43e-29	0.2777
KCMF1	8.32e-20	-0.2096	89.64	96.07	8.74e-19	0.3224
CTDSPL	5.13e-15	-0.2096	69.17	82.91	3.93e-14	0.3484
ALDH7A1	3.35e-14	-0.2093	75.65	85.66	2.43e-13	0.3526
GPATCH4	5.85e-14	-0.2093	72.54	84.68	4.15e-13	0.3542
TUBB4B	1.06e-15	-0.2092	91.71	96.46	8.53e-15	0.3437
NR2F2	8.57e-12	-0.2092	83.68	90.18	5.22e-11	0.367
BRCA2	2.33e-13	-0.209	33.42	53.24	1.59e-12	0.3698
TMPO	7.63e-13	-0.209	81.87	86.44	5.03e-12	0.3605
HDAC1	2.17e-15	-0.2088	68.13	80.16	1.7e-14	0.3466
RBBP4	4.04e-14	-0.2087	54.15	67.98	2.91e-13	0.3567
DR1	1.98e-17	-0.208	78.5	87.23	1.79e-16	0.3348
ZNF146	5.79e-16	-0.208	71.76	82.91	4.73e-15	0.343
SF3A1	2.02e-19	-0.2079	85.49	91.94	2.07e-18	0.3244
KIAA0232	9.13e-16	-0.2079	61.4	73.67	7.35e-15	0.3458
JOSD1	7.67e-18	-0.2078	82.64	90.18	7.07e-17	0.3324
DPP7	2.03e-23	-0.2077	37.05	63.26	2.61e-22	0.3167
SNX4	2.12e-17	-0.2076	66.32	80.75	1.91e-16	0.3359
MRPS12	1.12e-15	-0.2076	67.88	81.34	8.97e-15	0.3449
ADRB2	6.19e-09	-0.2072	68.13	77.8	2.98e-08	0.3877
LYRM1	8.17e-22	-0.207	35.49	62.08	9.58e-21	0.3245
EPB41L4B	1.29e-18	-0.207	50.52	70.92	1.26e-17	0.3331
RPS6KA1	2.18e-17	-0.207	64.25	79.17	1.97e-16	0.3363
MYO1C	1.53e-16	-0.2068	89.64	94.7	1.3e-15	0.3391
UVSSA	7.28e-22	-0.2067	32.9	58.15	8.57e-21	0.3269
H2AFX	2.88e-13	-0.2065	54.66	69.74	1.95e-12	0.3613
CYB5A	4.07e-17	-0.2062	40.93	61.3	3.61e-16	0.3451
NR1H2	1.26e-16	-0.2062	79.53	87.43	1.08e-15	0.339
CCNI	1.8e-10	-0.2061	84.46	93.32	9.9e-10	0.3757
COL18A1	1.09e-46	-0.206	1.554	44.4	4.32e-45	0.2845
TMEM167A	3.01e-19	-0.2059	89.38	93.71	3.06e-18	0.3252
PSMB8	1.24e-14	-0.2059	65.28	78.39	9.24e-14	0.3512
SKA3	3.24e-13	-0.2057	33.16	54.42	2.19e-12	0.3702
MSL2	3.09e-19	-0.2055	49.48	69.55	3.14e-18	0.3305
BTG2	4.3e-19	-0.2055	32.12	57.56	4.33e-18	0.3397
TNIP2	7.37e-16	-0.2051	69.69	80.35	5.98e-15	0.3439
IFNAR1	1.23e-15	-0.2051	69.17	81.14	9.82e-15	0.3451
SLC39A10	1.18e-14	-0.2051	56.22	70.73	8.83e-14	0.353
KLF13	5.91e-13	-0.2051	78.76	89.78	3.93e-12	0.3598
AGGF1	5.36e-18	-0.2045	51.3	71.32	4.99e-17	0.3359
MTURN	1.15e-19	-0.2044	29.27	54.81	1.2e-18	0.3396
GXYLT1	3.88e-16	-0.2042	54.92	71.91	3.21e-15	0.3448
RILPL2	3.65e-14	-0.2039	62.18	75.05	2.64e-13	0.3545
RASEF	8.56e-20	-0.2037	20.98	46.56	8.97e-19	0.3481
CAPZA2	1.39e-16	-0.2037	89.9	95.09	1.18e-15	0.3389
RNF19B	2.6e-17	-0.2035	44.04	65.42	2.33e-16	0.3421
NOTCH1	9.61e-16	-0.2035	47.93	64.83	7.73e-15	0.3495
KIF3B	2.99e-20	-0.2029	83.42	90.18	3.22e-19	0.3205
ELOVL5	2.27e-19	-0.2026	88.86	93.52	2.32e-18	0.3246
RB1	2.01e-14	-0.2025	75.39	86.84	1.48e-13	0.3513
TMEM131	2.55e-14	-0.2025	76.17	87.23	1.86e-13	0.3519
DPM1	6.33e-17	-0.2024	88.6	94.3	5.53e-16	0.3371
DLG5	4.53e-15	-0.2022	78.76	88.61	3.48e-14	0.3475
KIF2A	6.83e-15	-0.2022	69.17	82.32	5.19e-14	0.3492
GRWD1	2.63e-18	-0.202	53.11	71.91	2.5e-17	0.334
PNPT1	2.06e-16	-0.202	81.61	89.59	1.73e-15	0.34
PAXBP1	2.04e-16	-0.2019	58.29	74.85	1.72e-15	0.3425
EPS8	5.4e-22	-0.2018	27.46	55.6	6.4e-21	0.3299
SLC25A32	2.98e-14	-0.2017	78.5	88.8	2.17e-13	0.3521
WTAP	3.17e-16	-0.2016	88.6	95.09	2.63e-15	0.3408
RAP1GDS1	4.41e-14	-0.2016	67.1	80.55	3.17e-13	0.354
SESN3	1.21e-27	-0.2015	12.69	44.4	1.94e-26	0.3264
FHOD3	6.53e-20	-0.2015	27.98	54.81	6.9e-19	0.339
PIEZO1	4.18e-15	-0.201	64.25	78.39	3.22e-14	0.3486
COPA	5.02e-16	-0.2008	87.82	95.48	4.12e-15	0.3419
BUB1	1.03e-14	-0.2008	30.83	54.62	7.76e-14	0.3628
IGF2BP2	2.59e-12	-0.2008	86.01	94.5	1.64e-11	0.3636
F3	4.38e-30	-0.2007	99.48	99.61	8e-29	0.2778
MRPL47	9.8e-19	-0.2007	91.97	96.66	9.61e-18	0.3277
EFEMP1	3.44e-15	-0.2006	43.26	63.65	2.67e-14	0.3537
CKAP2L	9.91e-10	-0.2006	41.45	59.92	5.12e-09	0.3877
KIF2C	1.61e-09	-0.2006	31.61	46.56	8.2e-09	0.3958
CUL4A	1.43e-18	-0.2005	82.9	90.77	1.39e-17	0.3287
SLC41A1	9.94e-17	-0.2004	54.92	73.67	8.58e-16	0.3414
IL6	8.6e-25	-0.2001	5.959	34.38	1.19e-23	0.3544
FAT2	1.17e-13	-0.2001	46.63	63.85	8.13e-13	0.3615
CCT8	3.31e-41	-0.2	96.63	99.02	1.02e-39	0.2379
RTKN	4.45e-14	-0.2	73.58	84.09	3.19e-13	0.3535
USP12	1.03e-15	-0.1998	66.06	77.8	8.27e-15	0.3452
PPP2R1B	6.19e-18	-0.1996	55.44	72.3	5.75e-17	0.3354
RPS9	3.71e-41	-0.1995	96.63	99.21	1.14e-39	0.2381
MRPL3	4.27e-32	-0.1995	96.37	98.62	8.64e-31	0.2701
EWSR1	5.16e-28	-0.1995	96.11	98.04	8.49e-27	0.2861
NF2	5.76e-17	-0.1995	57.77	75.44	5.06e-16	0.3396
TIAM1	7.84e-15	-0.1994	51.81	68.57	5.93e-14	0.353
TFAM	5.8e-14	-0.1994	82.38	91.16	4.12e-13	0.3537
CEP135	6.74e-18	-0.1992	38.08	61.3	6.24e-17	0.342
KLHL2	1.47e-16	-0.1992	52.33	69.35	1.25e-15	0.3435
RBX1	4.78e-21	-0.1991	94.56	97.25	5.41e-20	0.3165
CBFB	5.45e-16	-0.199	87.82	93.91	4.46e-15	0.3421
CENPK	1.15e-10	-0.199	47.41	64.24	6.38e-10	0.3794
SGMS1	9.01e-17	-0.1989	48.96	67.19	7.79e-16	0.3434
LYRM4	9.7e-16	-0.1989	74.35	84.09	7.8e-15	0.3441
SHFM1	3.59e-14	-0.1989	92.23	97.45	2.6e-13	0.3523
ALCAM	1.89e-15	-0.1987	93.01	96.86	1.49e-14	0.3451
ATP10D	2.02e-18	-0.1986	41.19	62.08	1.94e-17	0.3384
ATF4	2.25e-18	-0.1986	95.34	98.23	2.15e-17	0.3295
TMA16	1.86e-14	-0.1986	67.88	79.17	1.37e-13	0.3519
XRN2	2.94e-17	-0.1985	86.79	94.7	2.63e-16	0.3353
LMBR1	1.31e-16	-0.1985	54.15	72.89	1.12e-15	0.3423
ACADM	6.04e-15	-0.198	56.99	73.87	4.61e-14	0.3507
ALG3	4.85e-20	-0.1979	91.45	96.66	5.16e-19	0.3213
MTF2	1.1e-14	-0.1979	62.69	76.23	8.25e-14	0.3513
IGSF9	2.52e-41	-0.1978	5.44	45.58	7.87e-40	0.2915
RGS12	5.84e-17	-0.1975	45.85	65.82	5.12e-16	0.3434
UCHL5	1.06e-13	-0.1975	75.91	86.05	7.4e-13	0.3555
ALG12	5.42e-15	-0.1974	66.32	78.98	4.15e-14	0.349
CXXC1	1.18e-16	-0.1971	45.34	66.01	1.01e-15	0.345
SLC2A4RG	2.07e-15	-0.1971	55.7	72.1	1.63e-14	0.3486
MRFAP1	2.02e-42	-0.197	97.41	99.61	6.66e-41	0.2339
GABARAPL1	1.13e-20	-0.1969	29.27	57.37	1.25e-19	0.3338
YTHDC1	2.37e-13	-0.1967	84.72	91.16	1.62e-12	0.3573
CANT1	2.41e-14	-0.1966	62.18	75.05	1.76e-13	0.3534
DUSP23	6.51e-21	-0.1964	36.27	62.67	7.28e-20	0.328
UTP15	1.06e-15	-0.1964	62.18	75.64	8.53e-15	0.3458
ADD3	3.65e-13	-0.1964	51.3	66.4	2.46e-12	0.363
EIF5A2	6.01e-15	-0.196	60.88	74.66	4.59e-14	0.3502
COBLL1	3.42e-14	-0.1959	47.93	66.21	2.48e-13	0.3577
CRIPAK	2.07e-26	-0.1958	18.65	49.12	3.14e-25	0.322
TOMM40	1.41e-29	-0.1957	93.78	95.68	2.52e-28	0.2798
AAMP	4.6e-20	-0.1957	86.27	91.36	4.9e-19	0.3213
SMAD3	3.64e-19	-0.1957	93.01	95.87	3.68e-18	0.3256
RSRC1	3.34e-16	-0.1957	56.22	73.28	2.77e-15	0.3441
C3orf52	6.75e-15	-0.1956	44.3	64.24	5.14e-14	0.3549
KRTAP2-3	3.52e-19	-0.1955	3.368	25.34	3.56e-18	0.389
LEF1	3.6e-35	-0.1954	6.477	42.83	8.43e-34	0.3111
DEPDC1	6.01e-09	-0.1953	29.02	44.6	2.9e-08	0.4011
ZNF532	2.18e-23	-0.1952	24.09	52.46	2.78e-22	0.3277
SPATS2L	8.9e-22	-0.1952	92.23	95.68	1.04e-20	0.3131
SRP72	7.16e-25	-0.1951	92.49	95.87	9.98e-24	0.2993
CHST3	2.51e-18	-0.1951	43.26	65.62	2.39e-17	0.3372
SUMO1	5.79e-17	-0.1948	82.38	88.21	5.08e-16	0.3371
ATP6V1A	1.39e-16	-0.1948	85.75	91.36	1.19e-15	0.339
HIPK1	3.7e-15	-0.1948	57.77	74.66	2.86e-14	0.3494
LMO4	3.26e-12	-0.1948	59.84	76.62	2.05e-11	0.3662
RCHY1	4.68e-16	-0.1947	50.78	69.16	3.84e-15	0.3464
ST14	2.88e-16	-0.1946	60.88	73.67	2.4e-15	0.3432
EIF3E	3.25e-20	-0.1945	94.82	99.41	3.49e-19	0.3204
SDHD	8.21e-14	-0.1945	71.5	81.93	5.78e-13	0.3553
SELT	1.97e-29	-0.1942	96.63	98.82	3.49e-28	0.2804
NOM1	3.5e-17	-0.194	47.41	65.82	3.12e-16	0.3419
PRKDC	2.15e-15	-0.194	91.97	95.87	1.69e-14	0.3454
ESYT2	6.51e-15	-0.1937	77.98	87.82	4.96e-14	0.3484
EZH2	9.84e-12	-0.1933	47.67	64.64	5.97e-11	0.3725
NFX1	2.15e-14	-0.1929	81.87	89.59	1.58e-13	0.3512
DGKH	1.72e-12	-0.1929	76.68	85.07	1.11e-11	0.3629
ZBTB38	5.86e-12	-0.1921	77.72	87.23	3.62e-11	0.3661
MTUS1	4.31e-22	-0.192	21.5	49.51	5.14e-21	0.3363
P4HA2	2.29e-14	-0.1917	57.51	72.1	1.68e-13	0.3542
PHF20	2.46e-14	-0.1917	78.5	87.43	1.8e-13	0.3517
PIR	1.68e-18	-0.1912	25.91	50.29	1.62e-17	0.3487
CDR2	2.66e-13	-0.1912	56.48	72.1	1.81e-12	0.3605
SIK3	8.47e-16	-0.1908	55.18	71.91	6.85e-15	0.3466
GGH	4.37e-11	-0.1908	85.49	92.34	2.51e-10	0.3716
ZFHX3	3.78e-12	-0.1906	64.77	77.21	2.36e-11	0.3661
SNHG6	4.52e-12	-0.1906	93.78	98.04	2.81e-11	0.3651
DHX38	1.04e-14	-0.1905	69.95	82.71	7.8e-14	0.3501
SMG5	4.55e-13	-0.1905	74.09	85.46	3.04e-12	0.3594
SPATA2	1.48e-15	-0.1904	53.11	68.57	1.17e-14	0.3488
TSKU	4.72e-15	-0.1902	78.24	87.62	3.62e-14	0.3476
UCK2	2.03e-14	-0.1901	77.46	86.44	1.5e-13	0.3513
SIX2	1.67e-43	-0.19	0.5181	40.08	5.71e-42	0.3012
RRP1	3.6e-19	-0.19	40.67	64.44	3.65e-18	0.3341
NFKBIB	7.58e-14	-0.1896	80.57	89.59	5.35e-13	0.3544
CDK18	5.1e-29	-0.1895	9.326	41.85	8.85e-28	0.3278
TNF	2.66e-15	-0.1895	18.91	42.44	2.08e-14	0.372
SYBU	1.01e-30	-0.1894	5.699	38.11	1.91e-29	0.3314
SF3B3	9.36e-24	-0.1892	93.01	95.87	1.22e-22	0.3041
PHGDH	3.19e-11	-0.1892	55.7	68.17	1.85e-10	0.374
CDCA3	7.9e-11	-0.1891	31.61	50.1	4.44e-10	0.3862
PLK4	1.25e-12	-0.1889	32.38	52.26	8.09e-12	0.3746
SRSF6	8.37e-18	-0.1887	93.52	96.66	7.7e-17	0.3325
SLC35F2	3.1e-14	-0.1887	83.42	89.59	2.25e-13	0.3521
SLCO4A1	3.4e-13	-0.1886	56.74	71.12	2.29e-12	0.3612
ENC1	7.71e-12	-0.1884	50.26	67.78	4.72e-11	0.3708
SNRNP70	1.57e-18	-0.1882	91.71	95.48	1.52e-17	0.3288
LAP3	4.05e-18	-0.1882	41.19	63.06	3.81e-17	0.3395
VPS53	8.15e-15	-0.1881	63.47	75.44	6.16e-14	0.3506
RNF43	8.4e-18	-0.188	31.61	55.6	7.72e-17	0.3468
PDIA6	1.77e-14	-0.1879	50	67.58	1.31e-13	0.3554
KATNB1	1.47e-13	-0.1879	57.51	71.71	1.02e-12	0.3589
DBN1	1.42e-11	-0.1879	63.73	78.78	8.5e-11	0.3697
IFI30	1.92e-13	-0.1878	45.08	63.46	1.32e-12	0.3631
LRBA	5.18e-14	-0.1877	63.21	75.05	3.7e-13	0.3553
MPZL2	5.57e-11	-0.1876	60.62	73.08	3.17e-10	0.3744
PCNT	2.88e-15	-0.1875	53.89	70.53	2.24e-14	0.3499
SGPP2	8.56e-16	-0.1872	16.84	39.69	6.91e-15	0.3731
LPCAT2	1.14e-12	-0.1872	65.28	78.39	7.38e-12	0.3627
PLXNB2	5.97e-16	-0.1871	87.05	90.37	4.88e-15	0.3424
AUP1	5.56e-29	-0.187	93.52	93.91	9.6e-28	0.2822
AHDC1	7.6e-18	-0.187	36.79	60.31	7.01e-17	0.343
MED13L	1.66e-14	-0.1868	74.87	83.3	1.23e-13	0.351
ENTPD7	1.07e-14	-0.1866	51.04	67.78	8.06e-14	0.354
PUS7	4.79e-13	-0.1866	66.32	77.41	3.2e-12	0.3605
CSDE1	1.48e-46	-0.1865	98.19	99.41	5.82e-45	0.2207
TRAPPC4	1.06e-11	-0.1863	77.72	89.39	6.39e-11	0.3677
SPC25	2.77e-16	-0.1862	21.5	46.17	2.31e-15	0.3635
SGPL1	8.13e-15	-0.1862	77.2	86.64	6.15e-14	0.349
THAP5	1.86e-16	-0.1861	48.96	67.39	1.57e-15	0.345
GSK3A	3.31e-16	-0.1861	86.27	91.36	2.75e-15	0.341
TUBA1C	1.38e-28	-0.186	98.19	98.62	2.34e-27	0.2838
FBXW7	5.57e-18	-0.1858	43.78	66.4	5.18e-17	0.3386
NPTN	4.74e-14	-0.1858	88.6	94.89	3.39e-13	0.3531
RBM39	6.39e-23	-0.1856	95.34	98.62	7.94e-22	0.3078
GRSF1	4.24e-18	-0.1856	90.93	95.87	3.97e-17	0.331
DNAJB9	2.42e-16	-0.1856	36.27	59.53	2.03e-15	0.3508
DNAJB2	2.33e-14	-0.1856	44.56	63.26	1.7e-13	0.3581
NOL8	2.97e-11	-0.1855	78.76	85.85	1.73e-10	0.3707
ZNHIT6	2.3e-12	-0.1854	75.91	84.09	1.46e-11	0.3637
SC5D	1.51e-12	-0.1853	85.23	92.34	9.78e-12	0.3622
BDP1	3.3e-12	-0.1853	69.69	81.34	2.07e-11	0.3651
SLC12A2	1.04e-11	-0.1853	78.76	86.64	6.29e-11	0.3677
PPP1R15B	2.91e-15	-0.1852	67.88	81.14	2.26e-14	0.3472
SIN3A	4.46e-13	-0.1851	66.06	79.57	2.99e-12	0.3601
NEK2	2.03e-12	-0.1849	25.39	45.97	1.3e-11	0.3812
GRN	4.53e-21	-0.1848	94.3	96.46	5.13e-20	0.3164
MPC2	4.26e-14	-0.1848	61.4	74.66	3.06e-13	0.355
PPFIBP1	1.41e-11	-0.1848	72.8	85.07	8.41e-11	0.3688
HSPA5	1.37e-27	-0.1843	97.41	98.82	2.2e-26	0.2878
NUP54	4.57e-15	-0.1843	68.13	79.76	3.51e-14	0.3484
TMEM41A	3.71e-14	-0.1843	69.69	82.32	2.68e-13	0.3533
RBM26	3.94e-12	-0.1842	78.76	87.43	2.46e-11	0.365
PQLC1	1.92e-17	-0.1841	34.97	56.39	1.74e-16	0.347
TRMT10C	1.68e-13	-0.1839	77.46	85.85	1.16e-12	0.3567
ZBTB11	5.42e-12	-0.1839	75.13	85.66	3.36e-11	0.3661
NDC80	9.38e-13	-0.1838	23.83	46.17	6.14e-12	0.3799
C1orf174	1.84e-14	-0.1837	66.58	78.39	1.36e-13	0.3521
BTF3L4	6.92e-14	-0.1837	84.97	90.57	4.89e-13	0.3541
MAN1A2	3.14e-13	-0.1836	62.95	74.66	2.13e-12	0.3599
LIPG	2.2e-21	-0.1835	16.32	43.61	2.51e-20	0.347
STK3	2.97e-13	-0.1834	54.92	70.92	2.01e-12	0.3611
RNF26	4.51e-14	-0.183	45.6	62.08	3.23e-13	0.3598
PAWR	2.86e-11	-0.1829	75.91	84.68	1.67e-10	0.3707
GPX2	1.38e-09	-0.1829	73.06	84.48	7.08e-09	0.3824
EPHB4	5.61e-14	-0.1828	56.48	72.89	4e-13	0.3564
SERBP1	1.93e-55	-0.1827	99.48	99.61	1.1e-53	0.1942
SPAG1	3e-12	-0.1826	59.59	74.66	1.89e-11	0.3662
NDUFB5	2.08e-13	-0.1823	85.49	92.14	1.43e-12	0.3569
RFC2	4.67e-11	-0.1821	63.99	77.01	2.67e-10	0.3732
ANAPC1	2.02e-14	-0.1819	57.51	72.89	1.49e-13	0.3538
KIAA1524	4.09e-11	-0.1819	47.67	63.26	2.35e-10	0.3767
ZNFX1	4.84e-11	-0.1819	78.76	87.03	2.76e-10	0.3721
MMD	3.93e-17	-0.1818	36.27	58.94	3.49e-16	0.3471
PTTG1	3.69e-07	-0.1818	71.5	85.46	1.5e-06	0.4013
SCPEP1	6.3e-17	-0.1817	31.87	54.42	5.5e-16	0.3515
KIAA0368	3.68e-14	-0.1817	87.82	93.12	2.66e-13	0.3524
MAFG	3.06e-12	-0.1817	79.53	88.61	1.93e-11	0.3643
PPIG	6.52e-10	-0.1817	82.38	90.96	3.42e-09	0.3797
TOB2	1.18e-11	-0.1814	65.03	77.21	7.12e-11	0.3692
FEM1B	2.63e-11	-0.1813	83.94	90.37	1.54e-10	0.3702
RBM17	3.64e-18	-0.1812	90.67	95.09	3.44e-17	0.3306
C1orf74	9.05e-14	-0.1812	31.09	50.69	6.35e-13	0.3694
UBE2H	2.57e-16	-0.1811	90.67	93.91	2.15e-15	0.3403
PPAT	2.51e-12	-0.1811	67.62	77.6	1.59e-11	0.3648
KIF1B	2.74e-12	-0.1811	70.21	80.35	1.73e-11	0.3647
RASSF5	5.97e-23	-0.181	17.88	48.13	7.43e-22	0.3361
E2F7	6.38e-11	-0.181	52.85	69.55	3.61e-10	0.3761
ATP5O	6.57e-17	-0.1808	92.23	95.48	5.73e-16	0.3371
PLOD3	3.7e-14	-0.1806	73.83	82.51	2.67e-13	0.3531
SMIM12	2.74e-13	-0.1806	69.43	82.32	1.86e-12	0.3585
SLC39A14	6.34e-13	-0.1805	81.09	88.8	4.21e-12	0.36
MYCBP2	3.89e-12	-0.1805	74.87	84.09	2.43e-11	0.3652
KCNS3	1.07e-29	-0.1804	9.585	42.63	1.92e-28	0.3245
ATF6	1.14e-13	-0.1804	68.65	79.37	7.96e-13	0.3565
DCAF16	1.08e-15	-0.1802	39.9	58.15	8.66e-15	0.3536
TTF2	2.2e-12	-0.1802	54.92	70.14	1.4e-11	0.3665
ATP5SL	5.06e-13	-0.1801	79.79	86.44	3.37e-12	0.3595
FLNA	9.7e-27	-0.18	97.93	99.21	1.5e-25	0.2913
C1orf21	1.18e-27	-0.1799	11.14	44.6	1.89e-26	0.3275
SS18	3.55e-13	-0.1798	73.32	82.91	2.39e-12	0.3589
SYK	1.78e-11	-0.1798	54.66	69.16	1.06e-10	0.3723
DYNC2H1	1.7e-15	-0.1796	32.9	55.01	1.34e-14	0.3579
CPSF4	3.37e-14	-0.1796	53.89	68.96	2.45e-13	0.3561
ARAP2	2.56e-15	-0.1792	39.12	59.53	2e-14	0.3553
RBMXL1	8.1e-14	-0.1789	49.22	66.99	5.71e-13	0.3594
GNB1	4.01e-36	-0.1788	98.19	99.61	9.8e-35	0.2554
WFDC2	9.38e-22	-0.1788	15.8	45.38	1.1e-20	0.3443
MINOS1	2.48e-12	-0.1788	89.38	96.07	1.57e-11	0.3635
PLK1	1.375e-05	-0.1788	50	63.06	4.75e-05	0.4186
TEAD1	1.78e-12	-0.1787	89.38	94.5	1.14e-11	0.3626
PRRC2C	1.13e-15	-0.1785	95.85	98.23	9.05e-15	0.3438
SACS	1.8e-09	-0.1785	65.03	76.82	9.11e-09	0.3841
POLR1C	1.56e-12	-0.1784	76.17	85.85	1.01e-11	0.3626
LYSMD2	3.88e-12	-0.1782	56.74	71.71	2.42e-11	0.3675
ANKRD33B	6.06e-17	-0.1781	24.87	49.12	5.3e-16	0.357
SYT1	1.79e-13	-0.1779	28.5	48.13	1.23e-12	0.3732
CLSPN	4.77e-08	-0.1777	44.3	61.3	2.12e-07	0.3989
SCARB2	1.07e-12	-0.1776	76.17	87.43	6.95e-12	0.3615
AGTRAP	2.1e-11	-0.1776	74.09	80.94	1.24e-10	0.3701
BCAS2	7.07e-13	-0.1775	73.06	81.93	4.67e-12	0.3608
AP2M1	1.57e-24	-0.1774	94.82	96.66	2.14e-23	0.3007
BSDC1	8.96e-13	-0.1773	59.59	72.89	5.87e-12	0.3632
NPNT	1.71e-16	-0.1772	26.94	51.47	1.45e-15	0.3569
GRPEL1	7.15e-15	-0.1772	89.12	93.91	5.42e-14	0.3483
CTGF	2.66e-09	-0.1772	23.06	38.9	1.32e-08	0.4039
RNF220	9.67e-13	-0.1771	64.25	77.01	6.32e-12	0.3625
KNTC1	2.71e-12	-0.1771	44.04	61.89	1.71e-11	0.3704
BRIP1	1.64e-12	-0.1767	34.97	54.03	1.06e-11	0.3738
PLXNA1	6.53e-14	-0.1765	84.97	89.19	4.63e-13	0.354
CKAP2	2e-06	-0.1764	69.17	74.26	7.503e-06	0.4083
MRPS7	3.82e-12	-0.1763	76.68	88.41	2.39e-11	0.3649
CUL3	6.32e-15	-0.1761	87.05	92.73	4.82e-14	0.3481
MAPK8	1.03e-11	-0.176	67.36	78.78	6.24e-11	0.3686
PSMB2	3.61e-21	-0.1759	96.11	97.64	4.1e-20	0.3159
SRSF10	4.69e-17	-0.1758	89.64	94.5	4.13e-16	0.3364
ZBTB21	6.47e-14	-0.1758	39.64	60.12	4.59e-13	0.3625
L1CAM	1.4e-21	-0.1757	7.772	34.77	1.62e-20	0.3626
KIRREL	8.55e-16	-0.1756	43.52	63.46	6.9e-15	0.3505
ZNF385A	2.63e-11	-0.1753	78.5	85.27	1.54e-10	0.3704
TLR4	2.31e-33	-0.1752	1.295	33.4	5e-32	0.3375
CBX4	2.45e-12	-0.1752	52.07	67.78	1.55e-11	0.3675
RALGPS2	5.14e-10	-0.1752	69.95	78.59	2.72e-09	0.3798
ORC6	9.91e-08	-0.1752	53.89	69.74	4.28e-07	0.3988
COMMD8	9.79e-13	-0.1751	58.29	73.67	6.4e-12	0.3634
TRIM28	3.99e-37	-0.175	99.22	98.62	1.02e-35	0.2518
SF3B4	8.89e-24	-0.175	94.82	97.25	1.16e-22	0.304
GMNN	8.95e-08	-0.1749	59.84	71.71	3.88e-07	0.3977
SLC15A3	1.07e-25	-0.1747	13.99	44.99	1.55e-24	0.3315
PPIB	1.58e-12	-0.1746	79.53	86.25	1.02e-11	0.3625
TMEM237	2.06e-12	-0.1744	66.32	77.8	1.32e-11	0.3643
ALDH3A2	1.36e-11	-0.1744	81.61	86.64	8.13e-11	0.3684
CTSH	3.05e-15	-0.1743	36.79	58.35	2.37e-14	0.3567
KIF22	8.66e-12	-0.1741	50	65.82	5.28e-11	0.3716
MTSS1L	9.2e-12	-0.1741	62.44	76.23	5.6e-11	0.3688
NFIL3	4.43e-16	-0.174	32.9	55.4	3.64e-15	0.3548
TNPO3	9.4e-12	-0.174	67.62	80.16	5.71e-11	0.3682
TMEM209	1.31e-14	-0.1739	53.63	70.53	9.74e-14	0.3536
MAPKAPK2	3.4e-13	-0.1738	84.72	90.77	2.29e-12	0.3582
MYH9	3e-39	-0.1737	99.74	100	8.62e-38	0.2445
MTMR3	1.22e-26	-0.1737	15.54	48.53	1.88e-25	0.3237
DNAJC2	8.44e-10	-0.1737	78.5	87.82	4.39e-09	0.3806
FIP1L1	1.27e-11	-0.1736	74.35	84.68	7.62e-11	0.3685
POLR3E	8.71e-13	-0.1735	65.28	78.78	5.72e-12	0.362
GALNT2	7e-13	-0.1733	86.01	92.14	4.63e-12	0.3601
FAM208B	8e-12	-0.1733	83.94	91.16	4.89e-11	0.3668
CAV1	1.48e-37	-0.1732	99.74	100	3.88e-36	0.2503
EI24	2.31e-22	-0.1732	94.82	97.45	2.78e-21	0.3104
RAPGEFL1	7.83e-16	-0.1732	28.76	51.08	6.35e-15	0.3596
JUNB	1.7e-08	-0.1731	88.6	93.32	7.89e-08	0.3901
PATJ	5.81e-12	-0.173	63.21	75.25	3.58e-11	0.3676
POLD3	3.99e-11	-0.1729	47.67	64.64	2.3e-10	0.3764
ABL2	3.1e-09	-0.1729	82.9	91.36	1.53e-08	0.3846
TCEB3	1.82e-13	-0.1727	79.53	84.87	1.25e-12	0.3569
PAFAH1B1	1.25e-18	-0.1725	93.01	96.86	1.22e-17	0.3283
TNNT1	6.88e-34	-0.1723	2.591	36.74	1.52e-32	0.3285
SV2A	2.21e-23	-0.172	7.772	35.56	2.82e-22	0.3555
LZIC	8.74e-13	-0.172	72.28	80.94	5.74e-12	0.3615
MED13	1.16e-14	-0.1718	88.6	93.32	8.7e-14	0.3495
RTCB	2.51e-13	-0.1716	85.49	89.39	1.71e-12	0.3575
SMU1	1.54e-12	-0.1716	67.88	79.37	9.92e-12	0.3633
FAM111A	1.45e-11	-0.1714	42.23	61.49	8.66e-11	0.3753
PADI3	2.23e-11	-0.1712	30.83	49.12	1.31e-10	0.3836
PSMD8	2.55e-16	-0.1711	89.38	93.71	2.14e-15	0.3403
STAT1	4.36e-10	-0.1711	78.24	88.21	2.32e-09	0.3786
TNS3	2.28e-10	-0.1709	67.62	77.21	1.24e-09	0.3776
ADPRHL2	5.49e-12	-0.1708	58.29	70.73	3.4e-11	0.3685
LDOC1L	7e-13	-0.1707	45.34	60.51	4.63e-12	0.367
YOD1	2.7e-12	-0.1707	52.59	68.57	1.71e-11	0.3676
QTRT2	1.12e-11	-0.1706	70.47	80.35	6.78e-11	0.3685
CD83	4.32e-14	-0.1705	27.98	49.12	3.1e-13	0.3697
TGFB2	7.58e-12	-0.1704	23.58	42.63	4.64e-11	0.3869
RBM7	1.14e-14	-0.1703	49.74	68.17	8.53e-14	0.3543
NACC2	2.41e-12	-0.1703	59.84	73.87	1.53e-11	0.3657
ATP6V0B	1.04e-22	-0.1702	95.6	97.84	1.28e-21	0.3088
QSOX1	4.02e-12	-0.1702	53.63	69.35	2.51e-11	0.3684
EP300	3.05e-13	-0.1701	87.31	93.52	2.06e-12	0.3579
SLC25A17	1.3e-11	-0.1701	65.28	77.41	7.81e-11	0.3695
TUG1	6.53e-12	-0.17	84.46	91.36	4.02e-11	0.3662
GTF2H1	7.74e-12	-0.1698	82.9	89.39	4.74e-11	0.3668
BAIAP2L2	1.57e-17	-0.1697	24.87	49.12	1.43e-16	0.3543
KIAA1671	1.01e-11	-0.1697	61.14	73.67	6.13e-11	0.3695
CPD	1.58e-12	-0.1696	69.17	79.76	1.02e-11	0.3633
UQCRFS1	5.9e-13	-0.1695	90.93	95.28	3.93e-12	0.3596
EPHA2	2.14e-12	-0.1694	95.08	98.04	1.37e-11	0.3631
SPRY1	2.62e-27	-0.1692	7.254	38.31	4.14e-26	0.3397
RGS3	1.02e-17	-0.1692	25.13	49.31	9.35e-17	0.3532
MYLIP	1.46e-21	-0.1691	14.77	43.22	1.69e-20	0.3477
TSHZ3	1.65e-36	-0.169	1.813	37.33	4.12e-35	0.3216
DDIAS	2.59e-17	-0.1689	24.35	50.69	2.33e-16	0.3546
RABGGTB	2.17e-12	-0.1689	86.53	92.14	1.39e-11	0.3632
TTI1	5.8e-12	-0.1686	78.76	84.87	3.58e-11	0.3662
FLII	1.46e-10	-0.1686	85.75	92.93	8.07e-10	0.3751
NDUFS4	9.06e-12	-0.1685	80.31	88.61	5.52e-11	0.3673
LRRC59	1.22e-14	-0.1683	88.34	94.3	9.08e-14	0.3497
PNPLA8	1.18e-09	-0.1682	65.03	73.08	6.06e-09	0.3831
FAM64A	1.06e-13	-0.1679	21.76	44.2	7.39e-13	0.3771
MAP3K14	2.71e-19	-0.1678	24.09	49.9	2.76e-18	0.3463
TSR1	3.68e-11	-0.1678	59.33	69.55	2.12e-10	0.3738
FAM63B	5.19e-09	-0.1678	70.98	81.14	2.51e-08	0.3869
POLR1E	1.76e-10	-0.1676	68.91	78.19	9.67e-10	0.3767
UBE2L6	4.33e-10	-0.1676	57.77	72.89	2.31e-09	0.3807
MROH6	1.91e-12	-0.1675	48.19	66.99	1.22e-11	0.3676
RAB13	5.35e-11	-0.1674	68.65	79.96	3.05e-10	0.3731
TESK1	3.43e-12	-0.1673	54.66	68.96	2.15e-11	0.3679
BCL7B	3.71e-12	-0.1673	82.9	89	2.32e-11	0.3647
ODC1	6.41e-08	-0.1673	95.08	97.64	2.81e-07	0.3946
PSMB10	5.27e-12	-0.1672	55.7	69.94	3.26e-11	0.3687
HCAR3	4.68e-33	-0.1671	2.073	34.58	9.89e-32	0.3351
L3MBTL2	2.39e-13	-0.1669	47.41	64.64	1.63e-12	0.3629
ASAP1	5.4e-11	-0.1669	83.68	89.78	3.07e-10	0.3723
CPSF6	5.3e-11	-0.1666	82.12	89.59	3.02e-10	0.3722
PARP14	2.89e-09	-0.1665	75.91	85.27	1.44e-08	0.3846
AXL	7.1e-07	-0.1665	75.91	79.76	2.802e-06	0.4038
MICALL1	7.44e-12	-0.1663	82.9	88.41	4.56e-11	0.3667
NASP	2.57e-08	-0.1662	79.53	87.03	1.17e-07	0.3917
HDLBP	1.64e-27	-0.1661	97.41	98.82	2.61e-26	0.2881
DNM3	6.46e-25	-0.1661	8.808	38.11	9.02e-24	0.3462
SPAG9	9.09e-09	-0.1661	82.64	91.94	4.31e-08	0.3881
GMEB2	1.58e-15	-0.1658	38.86	59.53	1.25e-14	0.3543
COMMD7	9.2e-11	-0.1658	62.95	78.98	5.15e-10	0.3751
PSMB4	2.11e-26	-0.1657	96.63	98.23	3.2e-25	0.2927
FUBP1	3.39e-11	-0.1657	82.64	90.96	1.96e-10	0.3709
CMC2	3.87e-10	-0.1657	86.79	93.71	2.07e-09	0.378
FOXM1	3.07e-07	-0.1657	55.18	65.03	1.258e-06	0.4033
PRR11	3.54e-05	-0.1657	68.13	74.26	0.0001165	0.4203
STARD7	1.68e-13	-0.1656	90.41	94.89	1.16e-12	0.3563
DDX58	2.28e-12	-0.1656	24.61	44.01	1.45e-11	0.3829
GTSE1	4.04e-10	-0.1656	22.28	39.49	2.16e-09	0.399
NCAPH2	4.85e-10	-0.1656	57.25	68.17	2.58e-09	0.3817
SPA17	3.85e-19	-0.1655	22.02	47.74	3.89e-18	0.3495
DNTTIP2	1.73e-15	-0.1655	86.27	88.41	1.37e-14	0.345
RAB10	3.89e-14	-0.1655	94.3	97.84	2.81e-13	0.3525
DSCC1	4.31e-14	-0.1655	21.5	43.42	3.1e-13	0.3758
SH3BP2	5.42e-24	-0.1654	12.18	41.45	7.17e-23	0.3425
SGCE	1.61e-11	-0.1654	59.84	75.44	9.59e-11	0.3707
TM2D1	1.67e-11	-0.1653	66.06	77.01	9.96e-11	0.3702
DBF4	1.62e-10	-0.1653	51.04	62.28	8.93e-10	0.3803
MPDU1	2.18e-11	-0.1651	73.58	82.12	1.28e-10	0.3702
PHF10	7.37e-21	-0.1648	27.72	54.81	8.23e-20	0.335
ATP5L	2.36e-16	-0.1647	95.08	97.45	1.98e-15	0.3401
DHX29	2.77e-11	-0.1647	65.8	78.78	1.62e-10	0.3715
WWC2	5.62e-14	-0.1646	37.82	57.37	4e-13	0.3636
RAD21	5.58e-14	-0.1644	92.49	96.07	3.97e-13	0.3535
TMEM69	2.29e-11	-0.1644	82.64	89.39	1.35e-10	0.3698
PAK1IP1	1.9e-10	-0.1641	70.98	79.57	1.04e-09	0.3767
RNPS1	6.84e-14	-0.164	91.45	95.87	4.84e-13	0.354
SMIM15	4.11e-14	-0.1639	87.56	92.34	2.96e-13	0.3527
LOC100130899	2.66e-25	-0.1638	11.92	41.65	3.8e-24	0.338
WASF2	8.5e-18	-0.1637	92.49	94.7	7.81e-17	0.3325
MYNN	4.95e-14	-0.1637	43.52	62.08	3.54e-13	0.3604
KMT5A	3.25e-11	-0.1635	84.2	89.39	1.88e-10	0.3708
ICMT	2.64e-10	-0.1635	73.58	82.91	1.43e-09	0.3774
DLEU2L	8.3e-12	-0.1633	43.26	60.71	5.06e-11	0.3738
KCTD12	2.1e-07	-0.1633	81.61	88.21	8.75e-07	0.399
IL1RAP	4.02e-10	-0.163	56.22	70.73	2.15e-09	0.3809
SPRED2	3.22e-10	-0.1628	73.83	84.09	1.74e-09	0.3779
MPP3	1.36e-13	-0.1627	37.56	57.96	9.45e-13	0.3655
CYB5R2	1.7e-14	-0.1626	34.46	55.99	1.26e-13	0.3622
NOP56	1.63e-16	-0.1625	94.82	97.84	1.38e-15	0.3392
SLC38A2	6.61e-24	-0.1624	99.22	99.8	8.69e-23	0.3034
LMF2	3.74e-12	-0.1624	47.67	64.83	2.34e-11	0.3699
USP34	5.93e-12	-0.1623	84.2	89.19	3.65e-11	0.366
UTRN	4.09e-11	-0.1621	41.71	60.31	2.35e-10	0.3785
PXMP2	1.35e-12	-0.1619	44.82	63.46	8.76e-12	0.3681
RFX3	1.56e-15	-0.1618	28.24	51.28	1.23e-14	0.3611
HES4	7.03e-32	-0.1617	1.295	32.42	1.41e-30	0.3432
CRELD2	1.25e-09	-0.1615	57.51	66.99	6.43e-09	0.3847
SERPINB8	6.06e-10	-0.1614	68.91	78.39	3.19e-09	0.3804
SBF1	4.73e-16	-0.1613	26.94	49.12	3.88e-15	0.3603
HSPA4L	5.36e-11	-0.1613	49.48	60.9	3.05e-10	0.3777
CENPA	4.86e-08	-0.1613	25.13	39.69	2.16e-07	0.4107
GAS2L1	4.17e-11	-0.1612	48.96	63.85	2.4e-10	0.3764
CYP4F11	2.23e-32	-0.1608	0.5181	31.43	4.57e-31	0.345
PERP	6.25e-27	-0.1607	97.93	99.8	9.75e-26	0.2905
POFUT2	1.84e-17	-0.1607	30.31	54.03	1.67e-16	0.3497
PDIA4	3.55e-09	-0.1607	66.58	75.44	1.75e-08	0.3862
RNF168	1.27e-10	-0.1606	61.92	71.32	7.04e-10	0.3769
STIM2	1.75e-12	-0.1603	34.72	53.05	1.12e-11	0.3744
CD276	7.99e-11	-0.1603	65.03	73.67	4.49e-10	0.375
PARN	1.58e-09	-0.1603	72.28	83.69	8.05e-09	0.3829
GNAI3	2.27e-14	-0.1602	90.16	93.91	1.66e-13	0.3512
HS2ST1	1.16e-11	-0.1601	49.74	65.23	6.98e-11	0.3725
AHCYL1	7.07e-11	-0.16	79.53	88.61	3.99e-10	0.3731
VCP	1.01e-33	-0.1599	97.41	98.23	2.23e-32	0.2641
SLC25A36	1.25e-09	-0.1599	77.2	85.07	6.4e-09	0.382
THAP12	1.9e-10	-0.1597	70.47	82.71	1.04e-09	0.3765
FOXE1	2.41e-09	-0.1597	60.1	72.3	1.21e-08	0.3858
TP73	1.56e-20	-0.1595	11.92	37.72	1.71e-19	0.3592
RAP1GAP2	1.06e-12	-0.1595	35.23	55.21	6.89e-12	0.3722
MRGBP	1.11e-12	-0.1595	86.27	91.55	7.22e-12	0.3614
ZBTB2	2.29e-10	-0.1595	54.66	69.16	1.25e-09	0.3796
FAM129A	7.86e-18	-0.1594	15.03	39.49	7.24e-17	0.3657
SMC2	4.51e-07	-0.1594	71.76	79.37	1.823e-06	0.4023
BAG2	1.98e-09	-0.1593	53.11	66.4	9.99e-09	0.3867
FAM193A	2.87e-10	-0.1592	61.66	73.48	1.55e-09	0.379
FBXO41	1.84e-18	-0.1591	19.69	45.38	1.77e-17	0.3553
CENPH	3.03e-11	-0.1591	46.11	62.87	1.76e-10	0.3762
SHMT2	8.12e-13	-0.1589	88.08	91.75	5.34e-12	0.3605
SMG9	8.87e-17	-0.1588	33.68	57.17	7.67e-16	0.3504
TM2D3	1.44e-09	-0.1588	62.69	73.48	7.33e-09	0.3838
RIF1	1.01e-08	-0.1584	84.2	89.78	4.78e-08	0.3884
RAP2B	5.15e-08	-0.1583	91.71	97.64	2.28e-07	0.3938
RORA	1.39e-20	-0.1582	12.18	38.9	1.52e-19	0.3576
IPO5	7.5e-13	-0.1582	91.71	94.89	4.95e-12	0.3602
EXOSC6	1.04e-10	-0.1582	60.1	73.67	5.79e-10	0.3762
GIGYF1	1.79e-11	-0.1581	60.62	71.91	1.06e-10	0.3713
RNF185	5.23e-11	-0.158	62.69	73.28	2.98e-10	0.374
KRIT1	3.49e-15	-0.1579	37.31	59.53	2.7e-14	0.3565
ELK4	1.73e-10	-0.1577	75.65	83.3	9.51e-10	0.376
TRAPPC8	7.26e-10	-0.1577	66.06	76.82	3.8e-09	0.3812
B4GALT2	2.22e-10	-0.1575	68.65	77.6	1.21e-09	0.3774
PFKM	3.03e-09	-0.1575	60.36	72.5	1.5e-08	0.3864
CRTC2	5.29e-12	-0.1574	46.63	63.26	3.28e-11	0.3714
PRKD3	3.16e-11	-0.157	54.15	67.58	1.83e-10	0.3742
TJP2	5.29e-09	-0.157	83.42	89.39	2.56e-08	0.3863
ZSCAN25	2.62e-16	-0.1569	24.35	46.76	2.19e-15	0.3616
FOXJ3	1.64e-11	-0.1569	77.72	85.27	9.75e-11	0.3691
PIGO	2.32e-11	-0.1569	59.33	72.89	1.36e-10	0.372
YARS	4.77e-11	-0.1568	81.35	88.21	2.72e-10	0.372
OLFML2A	1.04e-21	-0.1567	9.067	35.56	1.21e-20	0.3599
RAB22A	4.34e-19	-0.1567	95.08	96.46	4.36e-18	0.326
LAMP1	1e-10	-0.1567	83.42	90.18	5.59e-10	0.3741
CTNNB1	1.86e-10	-0.1567	83.94	89.39	1.02e-09	0.3759
DCUN1D1	1.73e-11	-0.1565	83.94	88.8	1.03e-10	0.369
CDIP1	6.51e-13	-0.1564	37.82	57.96	4.32e-12	0.3693
ZBED4	3.23e-11	-0.1563	53.89	67.39	1.87e-10	0.3744
CLASP1	2.34e-10	-0.1563	69.95	79.57	1.27e-09	0.3774
RAD51	7.68e-10	-0.1563	32.9	50.1	4.01e-09	0.392
MRPL1	3.86e-10	-0.1562	84.97	90.96	2.07e-09	0.3781
RAB30	2.04e-16	-0.1559	19.17	42.83	1.72e-15	0.3665
IFITM1	4.47e-11	-0.1559	35.75	54.42	2.56e-10	0.3819
GPN3	8.52e-10	-0.1559	69.69	79.57	4.43e-09	0.3813
TXNDC12	3.37e-12	-0.1556	85.49	90.77	2.11e-11	0.3644
EPC2	6.41e-12	-0.1555	42.49	58.55	3.95e-11	0.3739
SPCS3	3.97e-10	-0.1554	82.9	89.98	2.12e-09	0.3782
CCDC34	4.26e-08	-0.1554	56.74	70.73	1.9e-07	0.3956
CPA4	2.1e-15	-0.1553	13.73	37.13	1.65e-14	0.379
USP46	1.99e-11	-0.1553	56.74	67.98	1.18e-10	0.3726
SETD7	3.12e-10	-0.1552	84.2	88.21	1.68e-09	0.3775
NUF2	4.76e-11	-0.1551	23.32	42.24	2.72e-10	0.3917
NCSTN	5.56e-11	-0.1551	59.07	71.71	3.16e-10	0.3747
DRG1	2.75e-10	-0.1549	77.2	85.85	1.49e-09	0.3773
CXCL16	5.52e-09	-0.1547	88.08	94.5	2.66e-08	0.3864
USP53	1.42e-09	-0.1546	58.55	68.96	7.24e-09	0.3847
RPL13A	1.66e-18	-0.1545	98.45	98.62	1.6e-17	0.3289
GBP1	3.3e-11	-0.1544	31.61	49.31	1.91e-10	0.3842
USP7	4.38e-13	-0.1543	89.64	93.91	2.93e-12	0.3588
NR1D2	9.11e-10	-0.1543	46.63	64.64	4.73e-09	0.3855
RPA1	9.5e-10	-0.1543	77.98	84.68	4.92e-09	0.3811
RRAGC	5.18e-09	-0.1543	68.91	78.78	2.51e-08	0.3871
RAP1A	2.99e-11	-0.1542	87.31	92.14	1.74e-10	0.3705
PLRG1	4.94e-10	-0.1542	73.58	82.51	2.62e-09	0.3793
ARHGAP29	1.441e-06	-0.1542	68.39	77.41	5.492e-06	0.4069
AIM1	5.03e-11	-0.1541	87.56	91.16	2.87e-10	0.372
HIVEP1	6.5e-08	-0.154	61.4	70.14	2.85e-07	0.3967
HLTF	6.91e-11	-0.1539	44.56	58.74	3.9e-10	0.3798
FGFRL1	1.29e-12	-0.1538	39.64	59.33	8.34e-12	0.3701
GNB4	1.93e-15	-0.1537	26.94	49.51	1.52e-14	0.3631
CENPBD1P1	3.35e-11	-0.1534	53.63	66.8	1.93e-10	0.3746
GGA2	1.48e-10	-0.1533	60.1	72.1	8.16e-10	0.3774
CASP3	2.53e-10	-0.1532	57.77	70.14	1.37e-09	0.3794
MDH1	1.61e-09	-0.1532	83.94	89.59	8.17e-09	0.3825
CABLES2	1.37e-10	-0.1531	38.86	55.4	7.57e-10	0.3838
FBLN2	1.81e-29	-0.153	2.591	32.61	3.22e-28	0.3475
TCEB1	1.01e-15	-0.153	95.34	98.82	8.07e-15	0.3435
ADCY3	2.65e-13	-0.153	39.64	58.35	1.81e-12	0.3665
EED	4.38e-09	-0.1529	69.43	78.59	2.14e-08	0.3865
ZMPSTE24	6.43e-12	-0.1527	82.9	88.02	3.96e-11	0.3663
CHSY1	5.83e-08	-0.1527	72.54	82.51	2.57e-07	0.3948
KIF18B	5.35e-14	-0.1526	18.65	40.67	3.82e-13	0.3796
EIF4E	4e-13	-0.1526	92.75	96.46	2.69e-12	0.3586
ACAT2	4.53e-10	-0.1525	50	63.26	2.41e-09	0.3832
RBM28	7.04e-11	-0.1524	58.81	71.32	3.98e-10	0.3754
CCDC109B	7.64e-11	-0.1524	46.11	59.33	4.3e-10	0.3796
TSC22D2	2.26e-09	-0.1524	65.03	77.21	1.13e-08	0.3848
FAM107B	8.47e-09	-0.1522	82.9	87.62	4.02e-08	0.3879
DDX3Y	3.619e-06	-0.1522	52.85	59.72	1.328e-05	0.4134
RPL34	1.88e-32	-0.1521	100	100	3.87e-31	0.2688
SKA1	2.13e-16	-0.1521	13.99	36.54	1.79e-15	0.3751
PPP5C	3.55e-10	-0.1521	68.65	78.39	1.9e-09	0.3788
MGC27345	3.03e-15	-0.1519	29.02	51.08	2.36e-14	0.3624
UPK3B	4.69e-14	-0.1519	30.57	51.47	3.36e-13	0.3677
CYP4X1	1.56e-30	-0.1518	1.036	30.84	2.9e-29	0.3501
SIK2	1.29e-15	-0.1518	27.98	50.88	1.02e-14	0.361
ACSS2	4.08e-09	-0.1517	59.33	70.92	2e-08	0.3876
KIAA0101	3.858e-05	-0.1517	74.61	79.17	0.0001263	0.4202
HNRNPD	3e-41	-0.1516	99.48	99.21	9.32e-40	0.2378
HLA-DRA	2.29e-29	-0.1515	0	27.9	4.06e-28	0.3605
ENO1	7.65e-69	-0.1514	99.74	100	7.57e-67	0.1581
TMCC1	2.6e-08	-0.1514	58.03	72.1	1.18e-07	0.3936
SIX4	2.96e-16	-0.1513	21.76	45.19	2.47e-15	0.3642
MRPL14	1.25e-12	-0.1513	91.19	95.28	8.11e-12	0.3616
CCL2	4.84e-24	-0.1512	0	23.18	6.42e-23	0.3841
PTMS	1.11e-13	-0.151	93.52	97.25	7.75e-13	0.3552
ARL3	2.04e-09	-0.1509	75.91	83.1	1.02e-08	0.3836
TCF7L1	8.61e-17	-0.1508	17.1	41.06	7.46e-16	0.3674
NFKBIA	1.945e-06	-0.1508	82.38	86.25	7.311e-06	0.4074
CFH	3.74e-25	-0.1505	8.29	37.92	5.29e-24	0.3461
LINC00294	1.86e-10	-0.1505	51.55	63.26	1.02e-09	0.3804
CEP55	3.888e-05	-0.1505	59.84	66.6	0.0001271	0.4217
SLC5A6	2.32e-10	-0.1504	58.55	71.51	1.26e-09	0.3789
HDGFRP3	4.76e-10	-0.1504	84.2	88.02	2.53e-09	0.3788
NBN	3.25e-09	-0.1504	70.98	78.59	1.61e-08	0.3855
PIP4K2A	2.41e-10	-0.1503	44.04	55.99	1.31e-09	0.3841
KLK8	7.26e-22	-0.1502	8.29	35.56	8.54e-21	0.3601
CYBRD1	1.51e-16	-0.1502	13.99	37.33	1.28e-15	0.3738
ELP5	4.35e-09	-0.1501	70.21	78.98	2.12e-08	0.3864
RASSF10	1.16e-16	-0.1497	19.95	44.01	9.99e-16	0.3641
LRRC8C	4.4e-09	-0.1497	74.61	81.53	2.15e-08	0.3862
YTHDF2	4.6e-11	-0.1496	90.16	94.5	2.63e-10	0.3717
TP63	1.25e-08	-0.1496	88.34	91.94	5.84e-08	0.3891
ZC3H7B	2.98e-09	-0.1495	64.51	74.85	1.48e-08	0.3859
MTMR2	2.12e-09	-0.1494	79.53	88.02	1.06e-08	0.3835
SRPK2	1.71e-08	-0.1493	66.06	75.64	7.94e-08	0.3914
RMI1	4.52e-07	-0.1492	60.36	70.33	1.825e-06	0.4036
AURKA	0.002016	-0.1492	58.81	61.69	0.00525	0.4417
SENP1	1.76e-12	-0.1491	43.26	59.72	1.13e-11	0.37
KMT2C	2.69e-10	-0.1491	60.88	71.91	1.46e-09	0.3791
PPP1R15A	1.69e-07	-0.1491	86.53	91.94	7.11e-07	0.3981
NCOA6	5.36e-11	-0.1489	81.09	86.64	3.05e-10	0.3724
SPTLC1	2.86e-10	-0.1489	89.64	94.7	1.55e-09	0.3771
AP4E1	2.14e-09	-0.1489	56.22	67.98	1.08e-08	0.3863
MBD4	5.15e-09	-0.1489	68.39	78	2.5e-08	0.3871
ABCA2	1.55e-28	-0.1487	4.404	34.77	2.61e-27	0.3443
ARFGAP3	5.12e-09	-0.1486	56.74	67.98	2.48e-08	0.389
PITPNA	1.21e-13	-0.1485	88.34	91.94	8.42e-13	0.3555
MIER1	7.6e-09	-0.1484	71.76	82.12	3.63e-08	0.388
PSAP	4.15e-15	-0.1483	94.04	95.48	3.2e-14	0.347
UBAP2L	7.75e-13	-0.1479	91.45	93.91	5.1e-12	0.3603
SRSF11	5.27e-10	-0.1479	93.26	96.46	2.79e-09	0.3789
TMEM14B	2.98e-14	-0.1478	95.08	97.25	2.17e-13	0.3519
USO1	9.67e-09	-0.1478	82.9	89.19	4.57e-08	0.3883
MYC	7.64e-07	-0.1478	81.09	84.48	3.002e-06	0.4038
ANKLE2	2.57e-12	-0.1477	90.41	91.94	1.63e-11	0.3636
TRA2B	1.66e-18	-0.1476	96.63	99.21	1.61e-17	0.3289
HMGXB4	4.31e-09	-0.1476	57.51	69.55	2.11e-08	0.3882
TFDP1	9.57e-14	-0.1475	94.04	95.09	6.7e-13	0.3548
NEK6	9.44e-10	-0.1475	50.78	65.82	4.89e-09	0.3848
NEMP1	8.13e-09	-0.1474	51.81	65.62	3.87e-08	0.3913
REXO4	1.06e-08	-0.1474	70.47	77.8	5.01e-08	0.3894
MSANTD3	9.23e-09	-0.1473	86.79	92.93	4.37e-08	0.3881
ABCF1	1.23e-10	-0.1472	83.94	89.19	6.83e-10	0.3747
NOP14	8.01e-10	-0.1472	71.24	80.16	4.18e-09	0.381
TBC1D9	3.11e-17	-0.147	16.32	40.28	2.78e-16	0.3667
CEP104	7.07e-09	-0.147	69.43	77.8	3.38e-08	0.3881
SEMA7A	6.44e-14	-0.1468	22.02	43.03	4.56e-13	0.3766
AMPD3	2.54e-08	-0.1467	61.14	73.08	1.16e-07	0.3932
CTSS	5.66e-10	-0.1466	22.54	38.7	2.99e-09	0.4002
CHPF2	4.91e-10	-0.1465	46.11	59.33	2.6e-09	0.3849
NORAD	1.88e-13	-0.1464	93.78	95.87	1.3e-12	0.3566
URI1	9.61e-09	-0.1464	73.32	81.14	4.54e-08	0.3888
CAP2	7.64e-10	-0.1463	43.52	59.14	3.99e-09	0.3867
MIS18A	1.54e-09	-0.1463	57.51	67.78	7.84e-09	0.3852
ZNF787	8.18e-09	-0.146	72.8	78.78	3.89e-08	0.3884
RBP1	2.171e-05	-0.1459	79.79	88.41	7.334e-05	0.4174
FAM91A1	9.78e-10	-0.1458	84.72	89	5.06e-09	0.381
FAM174A	4.94e-11	-0.1456	43.26	58.74	2.82e-10	0.3791
CWC27	3.41e-09	-0.1456	79.79	85.85	1.68e-08	0.385
ALDH2	8.66e-07	-0.1456	64.25	69.35	3.38e-06	0.4058
TLR2	1.77e-25	-0.1455	6.218	34.77	2.55e-24	0.3514
DAP3	2.08e-11	-0.1452	89.64	94.5	1.23e-10	0.3694
FBXO27	7.75e-10	-0.1451	39.12	55.01	4.04e-09	0.3888
LEMD3	1.89e-09	-0.1451	65.03	75.05	9.54e-09	0.3844
VSNL1	8.12e-10	-0.145	22.8	40.28	4.23e-09	0.4001
MTMR1	1.33e-08	-0.1448	66.84	78.59	6.21e-08	0.3903
FBXO5	2.78e-07	-0.1448	38.6	51.08	1.143e-06	0.4082
YWHAH	6.22e-08	-0.1447	85.23	90.96	2.73e-07	0.3946
TGS1	3.02e-10	-0.1446	63.73	74.26	1.63e-09	0.3789
SDAD1	2.24e-08	-0.1446	76.17	85.27	1.03e-07	0.3913
ETV4	7.54e-10	-0.1444	65.54	78.98	3.94e-09	0.3812
GLUL	4.31e-09	-0.1444	89.9	94.11	2.11e-08	0.3856
AP2S1	1.58e-12	-0.1442	91.45	94.3	1.02e-11	0.3622
ARL13B	9.59e-09	-0.1442	49.48	61.89	4.53e-08	0.3928
CBLL1	1.05e-09	-0.1441	59.33	70.92	5.41e-09	0.3834
RERE	1.52e-09	-0.144	56.48	68.17	7.77e-09	0.3852
UBE2G1	5.26e-09	-0.144	84.46	90.77	2.54e-08	0.3863
LARP4	2e-11	-0.1439	88.86	92.34	1.18e-10	0.3693
HTT	9.92e-11	-0.1439	50.78	64.44	5.54e-10	0.3785
TMX2	1.26e-09	-0.1439	85.49	91.75	6.48e-09	0.3817
CREB3L2	2.25e-11	-0.1437	26.94	45.38	1.32e-10	0.3867
ZFP91	5.71e-11	-0.1437	87.56	91.94	3.25e-10	0.3723
PDRG1	3.4e-10	-0.1436	56.99	70.14	1.83e-09	0.3804
VANGL1	2.8e-07	-0.1434	66.06	74.85	1.15e-06	0.4011
IFNAR2	5.04e-12	-0.1433	30.31	48.53	3.13e-11	0.3803
DMTF1	3.86e-10	-0.1433	45.85	60.9	2.07e-09	0.3839
TRIP12	3.71e-12	-0.1432	92.23	95.87	2.32e-11	0.3646
DESI2	4.1e-09	-0.1432	67.62	78.39	2.01e-08	0.3864
ADGRB2	2.57e-31	-0.1431	0.7772	31.04	4.99e-30	0.348
TROAP	8.054e-05	-0.143	56.74	64.05	0.0002526	0.4255
PCCB	1.75e-10	-0.1429	53.63	66.8	9.62e-10	0.3793
LARP6	8.08e-09	-0.1429	60.62	73.28	3.85e-08	0.3895
LMNA	1.36e-14	-0.1428	95.85	97.84	1.01e-13	0.3499
CAMK1D	7.03e-25	-0.1427	5.959	34.38	9.79e-24	0.3541
KIF20B	8.882e-05	-0.1425	62.18	70.33	0.0002768	0.425
PHLPP1	1.19e-18	-0.1424	18.65	44.01	1.16e-17	0.3562
NPDC1	1.02e-08	-0.1424	54.66	71.51	4.81e-08	0.3909
CTNNBL1	2.48e-09	-0.1422	76.94	84.09	1.24e-08	0.3842
CFAP97	1.16e-07	-0.1422	75.65	82.51	4.96e-07	0.3971
IMPAD1	1.5e-09	-0.142	88.6	92.73	7.63e-09	0.3822
RASA1	1.68e-08	-0.142	63.99	75.83	7.8e-08	0.3914
PAPD5	7.91e-09	-0.1418	72.28	81.93	3.77e-08	0.3881
RFWD3	1.72e-08	-0.1418	80.31	85.07	7.94e-08	0.3903
MTF1	1.43e-08	-0.1417	55.7	64.44	6.65e-08	0.3929
PSPC1	1.65e-08	-0.1417	67.62	78.39	7.65e-08	0.3909
EHBP1	5.61e-08	-0.1417	83.42	89.39	2.48e-07	0.3943
2002-09-01	1.24e-22	-0.1416	96.63	98.23	1.51e-21	0.3091
PTAFR	8.82e-07	-0.1416	58.81	74.07	3.435e-06	0.4058
ACAP3	8.1e-12	-0.141	32.9	51.67	4.95e-11	0.3793
CELSR1	2.46e-08	-0.141	64.25	72.69	1.12e-07	0.3929
WDFY3	9.32e-11	-0.1409	48.7	63.65	5.21e-10	0.3788
NQO1	2.5e-11	-0.1408	94.56	96.27	1.47e-10	0.3699
PITHD1	1.56e-08	-0.1407	68.91	74.85	7.24e-08	0.3909
TRIO	7.9e-07	-0.1405	81.09	86.05	3.101e-06	0.4039
CCNB2	0.0002375	-0.1401	53.37	61.49	0.0007022	0.4311
SPOCD1	1.94e-13	-0.14	17.36	38.51	1.33e-12	0.3846
NCAPD3	5.21e-07	-0.14	56.48	66.01	2.088e-06	0.4049
RPS19BP1	2.95e-09	-0.1399	76.68	85.46	1.46e-08	0.3847
PES1	4.8e-09	-0.1399	76.68	81.53	2.34e-08	0.3864
ILKAP	1.13e-09	-0.1398	68.13	74.66	5.83e-09	0.3826
C6orf106	2.02e-08	-0.1398	73.06	82.12	9.3e-08	0.3912
SUPT5H	4.87e-08	-0.1398	78.5	86.44	2.17e-07	0.3939
SH3D19	1.55e-07	-0.1397	71.24	79.57	6.56e-07	0.3984
SHANK3	3.37e-26	-0.1396	3.627	31.63	5.03e-25	0.3571
LARP1B	5.16e-09	-0.1396	54.4	67.58	2.5e-08	0.3893
NCK1	4.76e-09	-0.1395	67.36	75.83	2.31e-08	0.3871
HIPK2	3.89e-07	-0.1395	63.21	70.92	1.579e-06	0.4028
BLCAP	3.33e-13	-0.1394	93.52	96.86	2.25e-12	0.3581
PEX5	5.68e-10	-0.1393	46.11	61.3	3e-09	0.3849
DLD	8.47e-10	-0.1392	86.53	89.39	4.41e-09	0.3805
NUP214	2.06e-09	-0.1392	66.58	75.64	1.03e-08	0.3845
PELI1	1.37e-13	-0.1391	25.13	46.37	9.5e-13	0.3749
SCAMP3	2.76e-10	-0.1391	89.64	92.53	1.49e-09	0.377
ARMC1	1.26e-07	-0.1391	77.2	85.46	5.35e-07	0.3973
STT3A	1.12e-08	-0.139	60.36	70.73	5.26e-08	0.3908
MCM10	3.83e-07	-0.139	35.23	51.28	1.556e-06	0.4099
MYO6	4.617e-06	-0.139	84.97	91.75	1.675e-05	0.4107
GIT1	3.59e-11	-0.1388	86.27	88.21	2.07e-10	0.3711
ANKRD22	1.41e-07	-0.1388	34.2	47.35	5.99e-07	0.4081
HSPA8	1.43e-27	-0.1387	100	100	2.29e-26	0.2879
TCF7	1.4e-17	-0.1387	15.28	40.67	1.27e-16	0.3655
TGFB1	5.21e-17	-0.1387	20.21	44.79	4.59e-16	0.3618
CNN3	5.29e-07	-0.1385	71.24	80.35	2.12e-06	0.4029
PRMT1	1.16e-09	-0.1384	84.2	88.8	5.98e-09	0.3815
GNB2	1.33e-08	-0.1384	81.87	88.02	6.19e-08	0.3894
ZZZ3	3.96e-07	-0.1384	70.47	77.6	1.607e-06	0.402
CENPN	4.899e-06	-0.1383	75.13	82.32	1.773e-05	0.4113
ZIC5	3.56e-27	-0.1382	3.886	33.01	5.61e-26	0.3517
SEL1L3	4.8e-21	-0.138	9.845	36.54	5.42e-20	0.3604
BGN	5.5e-29	-0.1378	0.5181	28.49	9.5e-28	0.3595
ATP2C1	1.53e-10	-0.1378	85.75	89.59	8.46e-10	0.3753
PYCR2	1.9e-07	-0.1378	73.83	81.34	7.97e-07	0.399
PIK3C2A	2.14e-07	-0.1377	84.72	91.36	8.92e-07	0.399
ACO1	2.28e-07	-0.1376	75.91	81.53	9.45e-07	0.3996
CELF2	1.64e-09	-0.1374	34.72	52.26	8.33e-09	0.3929
SOCS6	5.42e-12	-0.1373	33.16	51.47	3.36e-11	0.3783
MGAT5	9.18e-09	-0.1373	54.66	66.4	4.35e-08	0.3913
2011-09-01	8.82e-08	-0.1373	72.54	79.96	3.82e-07	0.3964
PIK3CA	3.11e-08	-0.1372	59.84	70.14	1.41e-07	0.3943
NR1D1	8.029e-06	-0.1371	51.55	63.65	2.845e-05	0.4161
RPS10	3.51e-09	-0.137	91.71	96.27	1.73e-08	0.3849
ZW10	1.61e-11	-0.1368	36.01	53.44	9.6e-11	0.3795
POP1	3.42e-09	-0.1367	51.04	64.44	1.69e-08	0.3889
CHST11	9.68e-09	-0.1366	48.96	64.64	4.57e-08	0.3924
UBE2Q1	1.07e-08	-0.1365	84.2	90.96	5.02e-08	0.3886
HNRNPUL1	3.6e-15	-0.1364	94.56	96.86	2.78e-14	0.3466
RFK	4.6e-09	-0.1364	86.27	90.96	2.24e-08	0.3858
DDR1	7.23e-13	-0.1362	94.56	96.27	4.77e-12	0.3601
XPNPEP1	3.18e-08	-0.1362	71.5	78.98	1.44e-07	0.3929
ZNF827	3.38e-08	-0.1362	38.6	51.67	1.52e-07	0.4012
MAP1B	2.19e-09	-0.1361	24.87	45.19	1.1e-08	0.3995
AKT2	7.09e-09	-0.1361	67.88	76.42	3.39e-08	0.3883
ATAD5	2.68e-09	-0.1359	34.2	54.42	1.33e-08	0.3937
ATG13	2.42e-08	-0.1358	73.32	81.34	1.11e-07	0.3918
FAH	6.67e-12	-0.1356	32.9	50.49	4.1e-11	0.3793
KCNE5	1.27e-16	-0.1355	14.77	38.51	1.08e-15	0.3718
RNF11	2.21e-08	-0.1355	75.13	82.12	1.02e-07	0.3914
DPAGT1	5.16e-09	-0.1354	63.21	71.51	2.5e-08	0.388
RPS3A	8.3e-29	-0.1352	99.22	100	1.42e-27	0.2829
AP1AR	1.96e-08	-0.135	53.89	67.58	9.02e-08	0.3937
DDX47	3.01e-11	-0.1349	87.56	90.37	1.75e-10	0.3705
ITSN1	1.68e-08	-0.1349	61.92	71.91	7.8e-08	0.3919
FXR2	3.51e-08	-0.1349	70.47	80.16	1.58e-07	0.3933
RALGAPB	4.25e-07	-0.1349	78.5	87.43	1.72e-06	0.4016
HTR7	1.14e-15	-0.1348	16.58	38.9	9.09e-15	0.3745
HES2	6.26e-10	-0.1348	17.88	34.18	3.29e-09	0.4056
NMD3	1.02e-08	-0.1348	86.53	91.36	4.83e-08	0.3884
SLC37A3	1.01e-07	-0.1348	55.44	66.21	4.35e-07	0.3992
BCAR3	7.15e-07	-0.1348	91.97	94.5	2.818e-06	0.4034
PLXDC2	1.62e-26	-0.1347	0.7772	27.11	2.47e-25	0.3683
MDN1	4.76e-07	-0.1347	67.88	75.44	1.919e-06	0.4029
MGLL	2.25e-14	-0.1345	11.14	31.83	1.65e-13	0.3904
ME1	1.122e-06	-0.1345	64.51	73.87	4.326e-06	0.4064
PRRG4	2.243e-06	-0.1345	71.24	79.57	8.381e-06	0.4084
PSTPIP2	3.77e-12	-0.1343	36.27	55.21	2.36e-11	0.3751
QSER1	6.39e-07	-0.1343	74.61	84.09	2.531e-06	0.4033
CDK14	1.06e-19	-0.1342	6.736	30.26	1.1e-18	0.376
MIEF1	2.92e-08	-0.1341	69.69	78.39	1.32e-07	0.3928
ASCC2	4.52e-08	-0.1341	66.84	77.41	2.01e-07	0.3944
ATP6V1C1	5.63e-08	-0.1341	78.24	84.87	2.49e-07	0.3944
ASF1B	6.409e-06	-0.1341	47.93	62.28	2.293e-05	0.4158
LRCH1	4.89e-10	-0.134	45.08	60.9	2.59e-09	0.3847
TSC22D4	2.11e-08	-0.134	62.44	73.48	9.68e-08	0.3925
HIVEP2	5.46e-07	-0.1338	55.96	66.01	2.188e-06	0.4051
STIL	3.77e-08	-0.1337	35.23	48.92	1.69e-07	0.4032
RAB7A	1.2e-29	-0.1335	98.45	99.21	2.17e-28	0.2796
CDKN1B	2.08e-08	-0.1335	36.53	48.72	9.56e-08	0.4011
FAF1	5.52e-07	-0.1335	70.21	78.39	2.21e-06	0.4032
CCT3	1.58e-19	-0.1334	96.11	97.64	1.63e-18	0.3238
HMGN1	3.57e-16	-0.1333	96.11	98.43	2.95e-15	0.3411
NCKAP1	3.92e-14	-0.1331	96.11	98.43	2.83e-13	0.3526
HERC5	9.28e-11	-0.1331	18.91	36.74	5.19e-10	0.3987
RHBDF2	1.06e-09	-0.1331	47.15	61.3	5.45e-09	0.3865
PHC3	2.01e-07	-0.1331	71.5	80.75	8.41e-07	0.3993
CREB1	8.65e-07	-0.133	79.02	85.46	3.376e-06	0.4043
ZNF462	5.01e-11	-0.1329	36.53	53.63	2.86e-10	0.3823
WBP4	5.51e-07	-0.1329	79.27	85.27	2.205e-06	0.4026
ACSL5	1.06e-20	-0.1328	6.218	30.45	1.17e-19	0.3729
GFOD1	5.22e-08	-0.1328	55.44	66.6	2.31e-07	0.3969
PPP1R8	1.44e-08	-0.1327	74.87	81.93	6.71e-08	0.39
MAZ	3.09e-09	-0.1325	91.97	95.48	1.53e-08	0.3845
GRB7	2.818e-06	-0.1325	61.4	71.91	1.043e-05	0.4103
MFSD1	8.47e-09	-0.1324	53.89	66.21	4.02e-08	0.3911
THOC5	5.94e-09	-0.1323	51.04	62.48	2.86e-08	0.391
IFT22	2.13e-07	-0.1323	60.88	69.74	8.86e-07	0.4009
EMC8	2.94e-07	-0.1323	79.02	86.25	1.206e-06	0.4003
PGM2	1.297e-06	-0.1323	65.03	74.26	4.968e-06	0.4069
UQCRH	2.46e-09	-0.1322	48.45	62.08	1.23e-08	0.3887
RABGAP1	2.78e-08	-0.1322	82.9	87.62	1.26e-07	0.3919
STRIP1	1.41e-10	-0.1321	46.37	60.31	7.81e-10	0.3811
SAA1	9.61e-28	-0.132	0.7772	28.09	1.56e-26	0.3631
C9orf91	1.37e-13	-0.132	27.98	48.33	9.52e-13	0.3727
SOCS1	5.43e-12	-0.132	19.17	39.49	3.36e-11	0.3902
BTAF1	7.88e-08	-0.132	63.73	73.67	3.43e-07	0.3968
CRY1	7.37e-07	-0.1319	59.07	68.17	2.897e-06	0.4057
LOC403323	3.34e-31	-0.1317	0	29.47	6.44e-30	0.3527
POLR3B	3.3e-11	-0.1317	34.46	52.85	1.91e-10	0.382
DCTD	4.22e-11	-0.1317	92.49	94.5	2.42e-10	0.3714
ST3GAL4	5.06e-09	-0.1316	41.19	55.21	2.45e-08	0.3938
EFTUD2	2.47e-10	-0.1315	85.75	89.59	1.34e-09	0.3767
GPI	1.8e-09	-0.1315	91.19	94.11	9.09e-09	0.3828
FASTKD2	3.94e-08	-0.1315	81.87	88.02	1.76e-07	0.3931
HMGXB3	6.18e-08	-0.1313	60.88	72.89	2.72e-07	0.3963
NFE2L3	1.26e-07	-0.1313	44.82	54.81	5.35e-07	0.4034
HMGB1	2.86e-17	-0.1312	98.7	100	2.56e-16	0.3352
C15orf39	2.77e-09	-0.131	40.93	55.8	1.38e-08	0.3919
POLR2A	3.38e-08	-0.131	89.64	91.75	1.52e-07	0.3924
ASPH	1.91e-09	-0.1309	93.01	95.68	9.63e-09	0.3829
PRR12	4.34e-09	-0.1309	44.56	59.53	2.12e-08	0.3916
LMLN	1.69e-08	-0.1309	43.26	55.99	7.82e-08	0.3969
E2F1	6.858e-06	-0.1309	40.93	54.03	2.449e-05	0.4186
PRDX1	1.47e-14	-0.1306	98.45	99.41	1.09e-13	0.3501
LTN1	1.69e-07	-0.1304	65.54	74.26	7.13e-07	0.3994
NXPE3	4.46e-08	-0.1303	49.48	61.69	1.99e-07	0.3978
CAND1	6.18e-08	-0.1303	87.82	92.14	2.72e-07	0.3945
BRPF3	2.13e-07	-0.1303	62.95	73.67	8.87e-07	0.4004
HNRNPH1	2.45e-08	-0.1301	95.85	98.82	1.12e-07	0.3913
EIF3K	8.32e-08	-0.1301	85.49	89.78	3.62e-07	0.3956
TOP1	1.088e-05	-0.1301	87.31	91.16	3.8e-05	0.4143
MICAL2	2.996e-06	-0.13	92.23	94.5	1.108e-05	0.4089
PFKL	2.92e-07	-0.1299	63.47	71.71	1.196e-06	0.4016
GRINA	1.612e-06	-0.1298	86.27	92.93	6.11e-06	0.4065
TRNP1	1.49e-11	-0.1297	21.76	41.45	8.9e-11	0.39
APTX	1.08e-07	-0.1296	80.57	87.03	4.65e-07	0.3966
GRB14	4.29e-18	-0.1295	9.845	33.4	4.02e-17	0.3749
AGPAT3	7.18e-09	-0.1295	81.35	86.05	3.43e-08	0.3874
SRSF2	6.24e-21	-0.1294	98.7	99.61	6.98e-20	0.317
HACD4	8.1e-08	-0.1294	53.37	66.6	3.53e-07	0.3986
NFE2L1	8.31e-07	-0.1294	81.87	90.37	3.25e-06	0.404
PSMG1	3.79e-09	-0.1291	85.75	89.98	1.86e-08	0.3852
SMIM20	1e-08	-0.1291	46.89	61.49	4.74e-08	0.3934
BAP1	2.38e-08	-0.1291	56.99	67.78	1.09e-07	0.3939
MAP3K7	1.44e-07	-0.1291	74.87	80.94	6.12e-07	0.398
CD2AP	1.473e-06	-0.129	84.46	90.96	5.605e-06	0.4062
ARHGAP21	2.002e-06	-0.129	81.87	88.21	7.511e-06	0.4075
BRD1	1.88e-08	-0.1289	50.52	62.67	8.68e-08	0.3947
TRABD	7.8e-08	-0.1289	58.55	67.58	3.4e-07	0.3978
WRAP73	3.21e-09	-0.1288	46.37	61.49	1.59e-08	0.39
HSPA13	2.16e-09	-0.1286	46.11	58.74	1.08e-08	0.3894
AUTS2	5.77e-07	-0.1286	67.62	74.07	2.299e-06	0.4037
TRAF2	2.08e-08	-0.1283	58.29	70.33	9.56e-08	0.3931
FURIN	2.95e-07	-0.1282	71.24	78.78	1.209e-06	0.4008
CENPJ	8e-11	-0.128	29.79	47.94	4.49e-10	0.3877
CDC25A	8.166e-06	-0.128	46.37	57.56	2.891e-05	0.4178
USP28	1.22e-08	-0.1279	51.04	61.1	5.72e-08	0.3935
DONSON	6.81e-08	-0.1279	42.23	54.42	2.98e-07	0.402
XPO4	1.03e-07	-0.1279	58.03	70.33	4.44e-07	0.3985
RPA2	1.078e-06	-0.1279	68.65	75.25	4.164e-06	0.4059
ZNF574	2.61e-08	-0.1278	49.74	61.89	1.19e-07	0.396
ODF2	1.45e-07	-0.1277	65.8	75.64	6.12e-07	0.3987
ALDH4A1	1.18e-16	-0.1274	16.58	38.9	1.01e-15	0.3702
F11R	4.91e-12	-0.1274	94.04	95.48	3.05e-11	0.3653
ILF2	7.16e-11	-0.1274	93.78	95.48	4.04e-10	0.373
SASH1	7.1e-16	-0.1273	12.69	35.17	5.77e-15	0.3796
TMEM168	1.73e-10	-0.1273	33.68	49.31	9.51e-10	0.388
APOBEC3C	3.958e-05	-0.1273	64.77	72.69	0.0001293	0.421
SGTB	2.02e-09	-0.1272	28.24	43.61	1.02e-08	0.3988
LRIG3	4.03e-13	-0.1271	22.8	42.63	2.7e-12	0.3805
PDK1	3.38e-11	-0.1271	33.68	51.08	1.95e-10	0.3829
FAM20B	3.76e-08	-0.1271	55.7	68.17	1.69e-07	0.3955
RANBP2	2.5e-07	-0.1271	81.09	87.43	1.032e-06	0.3996
RSPRY1	1.31e-06	-0.1271	70.73	79.37	5.014e-06	0.4064
DHX34	7.82e-08	-0.127	53.63	64.64	3.41e-07	0.3987
THOC2	7.066e-06	-0.1269	82.64	88.8	2.52e-05	0.4126
FAM69A	6.63e-11	-0.1268	29.53	46.95	3.75e-10	0.3877
GNPTAB	7.75e-08	-0.1268	54.4	64.24	3.38e-07	0.3987
ESRP2	1.153e-06	-0.1268	67.1	76.03	4.435e-06	0.4062
PSMA7	4.13e-29	-0.1267	99.22	100	7.2e-28	0.2817
RPL35A	4.21e-24	-0.1267	99.74	100	5.6e-23	0.3026
TUBA1B	7.3e-15	-0.1267	99.74	100	5.53e-14	0.3483
ZBTB5	2.93e-09	-0.1267	34.97	51.87	1.46e-08	0.3946
TRAPPC10	1.04e-07	-0.1267	59.59	67.98	4.47e-07	0.3987
CSPP1	5.65e-07	-0.1267	48.19	60.51	2.256e-06	0.407
PHIP	2.76e-05	-0.1267	81.35	88.8	9.221e-05	0.4184
CROT	7.97e-11	-0.1265	26.17	43.61	4.48e-10	0.3911
LINC01128	1.42e-09	-0.1265	36.53	52.65	7.28e-09	0.3919
ARFGEF2	8.2e-07	-0.1265	84.2	90.57	3.211e-06	0.404
SLC30A6	2.07e-09	-0.1263	58.81	70.14	1.04e-08	0.3857
ARMC8	2.08e-07	-0.1263	75.13	80.75	8.69e-07	0.3993
FAM214B	2.399e-05	-0.1263	62.69	73.67	8.068e-05	0.4189
MTRNR2L2	3.68e-29	-0.1262	2.073	31.83	6.43e-28	0.3504
ARHGAP10	2.5e-11	-0.1262	32.64	52.85	1.46e-10	0.3818
ADSS	1.57e-07	-0.1262	78.5	83.89	6.62e-07	0.3981
HSP90B1	1.03e-11	-0.1261	97.15	99.41	6.26e-11	0.3674
SRRD	1.48e-08	-0.126	44.56	55.99	6.89e-08	0.3963
SLC1A3	5.77e-17	-0.1259	12.44	36.15	5.07e-16	0.3743
PKD1P6-NPIPP1	3.07e-07	-0.1259	63.21	71.32	1.255e-06	0.4019
TTC39C	8.85e-08	-0.1258	48.19	59.72	3.84e-07	0.4007
C1orf52	1.447e-06	-0.1258	66.06	75.64	5.516e-06	0.4072
SDHC	1.625e-06	-0.1258	77.2	84.48	6.158e-06	0.4068
RBBP6	1.894e-05	-0.1257	82.12	89.19	6.445e-05	0.4167
LSG1	4.77e-07	-0.1255	75.91	83.1	1.922e-06	0.4022
EIF3J	8.98e-10	-0.1253	92.23	94.5	4.66e-09	0.3806
DENND4B	8.37e-08	-0.1253	45.85	56.97	3.64e-07	0.4014
POGK	2.03e-07	-0.1253	79.79	87.23	8.47e-07	0.3989
TRAF4	4.91e-07	-0.1253	83.68	88.61	1.974e-06	0.4021
PVR	3.844e-06	-0.1253	70.21	76.23	1.407e-05	0.4108
KLK7	4.49e-17	-0.1252	4.663	25.54	3.97e-16	0.3941
RABEPK	1.03e-07	-0.1252	82.9	86.64	4.45e-07	0.3964
TKT	5.91e-08	-0.1251	88.34	91.94	2.6e-07	0.3944
HS3ST1	3.158e-05	-0.1251	59.07	67.39	0.0001045	0.4208
DDB1	1.3e-09	-0.125	90.41	94.11	6.67e-09	0.3817
NCAPD2	0.0002455	-0.125	77.72	76.82	0.0007246	0.4289
CPNE1	4.17e-23	-0.1249	98.96	99.02	5.23e-22	0.307
EBNA1BP2	1.03e-11	-0.1249	93.78	95.87	6.24e-11	0.3674
APIP	4.02e-08	-0.1249	54.15	64.44	1.8e-07	0.3965
KDELR1	5.31e-08	-0.1249	86.01	91.16	2.35e-07	0.394
ELOVL7	6.84e-09	-0.1248	40.16	53.83	3.28e-08	0.3953
LNX2	1.13e-09	-0.1246	41.45	56.97	5.83e-09	0.3888
EVI5	9.55e-08	-0.1246	52.07	64.24	4.12e-07	0.3996
ANO6	1.573e-06	-0.1246	70.21	77.21	5.971e-06	0.4072
DOK7	4.74e-13	-0.1245	25.39	48.13	3.17e-12	0.3766
WNK1	1.59e-07	-0.1245	86.79	92.14	6.73e-07	0.3979
RRP7A	1.8e-07	-0.1245	79.53	83.69	7.55e-07	0.3986
DNAJC8	1.8e-11	-0.1244	92.49	93.91	1.07e-10	0.369
CBX1	2.41e-07	-0.1244	79.53	86.44	9.98e-07	0.3995
FBRS	3.165e-06	-0.1243	74.09	80.16	1.168e-05	0.4097
SERPINB7	8.45e-25	-0.1242	0.5181	24.95	1.17e-23	0.3776
CDK12	8.4e-07	-0.1242	83.94	89.59	3.284e-06	0.4041
AIMP1	3.82e-07	-0.1241	88.6	93.32	1.552e-06	0.401
MID1	3.078e-06	-0.1241	64.51	72.3	1.137e-05	0.4104
LINC00622	2.91e-23	-0.1239	2.591	27.31	3.68e-22	0.3743
PGBD5	6.3e-20	-0.1239	4.922	28.09	6.67e-19	0.3804
PSMD14	4.05e-11	-0.1239	93.26	95.87	2.33e-10	0.3713
YBEY	1.29e-15	-0.1238	17.88	40.08	1.03e-14	0.373
WDR77	6.17e-08	-0.1238	87.82	90.77	2.71e-07	0.3945
ASH1L	3.661e-06	-0.1238	77.46	84.87	1.342e-05	0.41
NLE1	1.24e-11	-0.1237	24.35	43.42	7.47e-11	0.3873
FAM102A	5.09e-08	-0.1237	50.52	62.67	2.26e-07	0.398
FIZ1	1.22e-11	-0.1235	31.87	51.87	7.33e-11	0.3806
NPHP4	4.95e-13	-0.1234	18.13	38.31	3.3e-12	0.3863
ING1	1.45e-09	-0.1233	43.78	57.96	7.4e-09	0.3888
RAPGEF2	6.21e-08	-0.1232	37.31	50.29	2.73e-07	0.4038
CDKAL1	3.59e-11	-0.1231	31.09	48.33	2.07e-10	0.385
ERAP1	1.096e-06	-0.123	62.18	70.73	4.227e-06	0.4067
TNIP1	2.93e-08	-0.1229	93.26	93.32	1.33e-07	0.3919
BNIP2	1.33e-07	-0.1228	84.2	89.78	5.67e-07	0.3973
UFC1	5.79e-07	-0.1228	74.61	81.34	2.307e-06	0.4031
PCID2	1.503e-06	-0.1228	76.94	86.25	5.717e-06	0.4065
GLIPR1	6.951e-06	-0.1228	91.71	95.87	2.48e-05	0.4124
MAPK6	8.69e-08	-0.1227	88.08	93.32	3.77e-07	0.3957
PAN3	3.02e-07	-0.1227	60.1	69.74	1.236e-06	0.4022
SNRPE	1.136e-06	-0.1227	94.3	96.66	4.374e-06	0.4051
EN2	1.68e-23	-0.1226	3.368	29.27	2.16e-22	0.3693
BCAT2	5.24e-07	-0.1226	50.78	60.31	2.099e-06	0.4064
POMGNT1	1.4e-07	-0.1225	59.07	68.17	5.96e-07	0.3997
NUB1	3.24e-07	-0.1225	57.25	67.58	1.322e-06	0.4029
MPHOSPH8	2.424e-06	-0.1225	68.65	78.19	9.02e-06	0.4089
SIRPA	2.05e-10	-0.1224	31.87	49.9	1.12e-09	0.3887
ZNF436	3.12e-09	-0.1224	34.2	49.12	1.54e-08	0.3959
WDR11	7.13e-07	-0.1224	67.88	77.21	2.811e-06	0.4043
AK2	1.13e-09	-0.1223	93.01	96.07	5.84e-09	0.3813
ATG9A	1.298e-06	-0.1223	65.03	72.5	4.971e-06	0.407
MSH2	2.141e-05	-0.1223	70.21	76.23	7.237e-05	0.4179
MYLK	1.08e-11	-0.122	13.73	33.01	6.52e-11	0.3997
PICALM	1.31e-07	-0.1219	88.86	91.94	5.56e-07	0.3971
NSMF	5.83e-07	-0.1219	55.44	65.42	2.322e-06	0.4055
MYO5A	8.06e-07	-0.1216	84.2	87.23	3.161e-06	0.4039
TJP1	3.596e-05	-0.1216	80.05	87.82	0.0001182	0.4196
BTF3	1.99e-21	-0.1215	99.22	99.8	2.28e-20	0.3147
ATP5F1	3.12e-08	-0.1215	95.6	98.23	1.41e-07	0.3921
IL20RB	6.8e-07	-0.1214	37.82	51.87	2.685e-06	0.4112
TNFRSF25	1.23e-07	-0.1213	38.34	51.67	5.25e-07	0.4054
PMPCB	1.528e-06	-0.1213	77.2	84.09	5.807e-06	0.4066
CFAP20	4.62e-10	-0.1212	88.86	92.14	2.46e-09	0.3786
FOXK2	1.69e-07	-0.1212	80.31	84.87	7.12e-07	0.3983
APITD1	2.22e-07	-0.1212	47.15	58.35	9.24e-07	0.4042
PSMA1	2.71e-11	-0.1211	95.6	98.23	1.58e-10	0.3701
UBA5	1.626e-06	-0.1211	70.73	77.21	6.159e-06	0.4073
SERPINB13	1.52e-13	-0.1209	8.549	28.49	1.05e-12	0.3996
FRMD4A	3.56e-10	-0.1209	25.91	43.22	1.91e-09	0.3952
YEATS2	5.28e-07	-0.1209	61.4	69.74	2.117e-06	0.4041
PTPRF	2.66e-07	-0.1206	85.49	90.77	1.096e-06	0.3998
[truncated: 19,478 more rows]
