# Supplementary material for: Differential transcriptional invasion signatures from patient derived organoid models define a functional prognostic tool for head and neck cancer
Source: Oncogene. 2024 Jun 28;43(32):2463–74. doi: 10.1038/s41388-024-03091-4 (PMC11315671; doi:10.1038/s41388-024-03091-4)
Supplement: Supplementary file 4 — Supplementary_Table_3 [file 41388_2024_3091_MOESM4_ESM.xlsx]

## Sheet: Supplementary_Table_3_GSEA_SC
Supplementary Table 3
Supplementary Table 3: GSEA of single cell invasion according to GO term: Biological Processes
Term	P-value	Adjusted P-value	Genes
cytokine-mediated signaling pathway (GO:0019221)	4.755e-07	0.000385155	EIF5A;IL33;CSF3;MMP1;CD70;IL24;CXCL1;SOCS2;IL1RL1;MTAP;TMSB4X;PTK2B;TIMP1
neutrophil degranulation (GO:0043312)	0.000434361	0.0866352	PYGB;SERPINB1;GM2A;HUWE1;CXCL1;PRSS3;CD55;SERPINB6
neutrophil activation involved in immune response (GO:0002283)	0.000458827	0.0866352	PYGB;SERPINB1;GM2A;HUWE1;CXCL1;PRSS3;CD55;SERPINB6
neutrophil mediated immunity (GO:0002446)	0.000477903	0.0866352	PYGB;SERPINB1;GM2A;HUWE1;CXCL1;PRSS3;CD55;SERPINB6
cellular response to UV-A (GO:0071492)	0.000746609	0.0866352	MMP1;TIMP1
tumor necrosis factor-mediated signaling pathway (GO:0033209)	0.00095089	0.0866352	EIF5A;CD70;TMSB4X;PTK2B
lymphocyte mediated immunity (GO:0002449)	0.0010537	0.0866352	CD70;CD55
response to UV-A (GO:0070141)	0.00122633	0.0866352	MMP1;TIMP1
negative regulation of multicellular organismal process (GO:0051241)	0.00125827	0.0866352	STC1;TIMP1;DKK1;HOXC10;LOXL2
glucan catabolic process (GO:0009251)	0.00141156	0.0866352	PYGB;CALM1
glycogen catabolic process (GO:0005980)	0.00141156	0.0866352	PYGB;CALM1
regulation of response to external stimulus (GO:0032101)	0.00145015	0.0866352	TMSB4X;CALM1;CD55;PTGES
cellular polysaccharide catabolic process (GO:0044247)	0.00160931	0.0866352	PYGB;CALM1
T cell mediated immunity (GO:0002456)	0.00160931	0.0866352	CD70;CD55
negative regulation of endopeptidase activity (GO:0010951)	0.00171131	0.0866352	SERPINB1;TIMP1;SERPINB6
negative regulation of peptidase activity (GO:0010466)	0.00171131	0.0866352	SERPINB1;TIMP1;SERPINB6
positive regulation of excitatory postsynaptic potential (GO:2000463)	0.00204193	0.097292	WNT7A;PTK2B
regulation of endopeptidase activity (GO:0052548)	0.00241082	0.1022	SERPINB1;TIMP1;SERPINB6
response to metal ion (GO:0010038)	0.00241082	0.1022	CALM1;AQP3;LOXL2
adaptive immune response based on somatic recombination of immune receptors built from immunoglobulin superfamily domains (GO:0002460)	0.00252346	0.1022	CD70;CD55
negative regulation of ossification (GO:0030279)	0.0036303	0.140026	PTK2B;DKK1
negative regulation of ion transport (GO:0043271)	0.00393644	0.144932	STC1;PTK2B
modulation of excitatory postsynaptic potential (GO:0098815)	0.00458339	0.161415	PTK2B;WNT7A
glycogen metabolic process (GO:0005977)	0.00492403	0.166186	PYGB;CALM1
protein N-linked glycosylation via asparagine (GO:0018279)	0.00563919	0.176556	FUT8;TUSC3
peptidyl-asparagine modification (GO:0018196)	0.00601354	0.176556	FUT8;TUSC3
regulation of potassium ion transport (GO:0043266)	0.00601354	0.176556	FHL1;PTK2B
cellular response to tumor necrosis factor (GO:0071356)	0.00610317	0.176556	EIF5A;CD70;TMSB4X;PTK2B
regulation of signal transduction (GO:0009966)	0.00655276	0.176667	SOCS2;TIMP1;CD24;CD55
negative regulation of cell cycle G1/S phase transition (GO:1902807)	0.00762074	0.176667	CDKN2A;FHL1
regulation of cardiac muscle contraction (GO:0055117)	0.00804956	0.176667	STC1;CALM1
regulation of actin cytoskeleton reorganization (GO:2000249)	0.00848902	0.176667	CSF3;PTK2B
negative regulation of G1/S transition of mitotic cell cycle (GO:2000134)	0.00848902	0.176667	CDKN2A;FHL1
endothelial cell migration (GO:0043542)	0.00939952	0.176667	PRSS3;LOXL2
cellular response to cytokine stimulus (GO:0071345)	0.0094228	0.176667	SOCS2;CSF3;MMP1;IL24;CXCL1;TIMP1
positive regulation of cation channel activity (GO:2001259)	0.0098704	0.176667	TMSB4X;CALM1
epithelial cell migration (GO:0010631)	0.0103516	0.176667	PRSS3;LOXL2
platelet degranulation (GO:0002576)	0.0116056	0.176667	TMSB4X;TIMP1;CALM1
negative regulation of epidermal growth factor receptor signaling pathway (GO:0042059)	0.0118562	0.176667	GPRC5A;SH3KBP1
regulation of cellular metabolic process (GO:0031323)	0.0134506	0.176667	STK17A;DKK1
epidermal growth factor receptor signaling pathway (GO:0007173)	0.0134506	0.176667	PTK2B;FAM83A
positive regulation of actin filament polymerization (GO:0030838)	0.0145624	0.176667	CSF3;PTK2B
regulation of release of sequestered calcium ion into cytosol (GO:0051279)	0.0163018	0.176667	PTK2B;CALM1
sprouting angiogenesis (GO:0002040)	0.0163018	0.176667	PTK2B;LOXL2
negative regulation of metallopeptidase activity (GO:1905049)	0.0186116	0.176667	TIMP1
negative regulation of RNA polymerase II regulatory region sequence-specific DNA binding (GO:1903026)	0.0186116	0.176667	TMSB4X
regulation of fever generation (GO:0031620)	0.0186116	0.176667	PTGES
regulation of inositol trisphosphate biosynthetic process (GO:0032960)	0.0186116	0.176667	PTK2B
peptidyl-lysine oxidation (GO:0018057)	0.0186116	0.176667	LOXL2
endothelin receptor signaling pathway (GO:0086100)	0.0186116	0.176667	PTK2B
positive regulation of CD4-positive, alpha-beta T cell proliferation (GO:2000563)	0.0186116	0.176667	CD55
positive regulation of intrinsic apoptotic signaling pathway by p53 class mediator (GO:1902255)	0.0186116	0.176667	EIF5A
L-methionine salvage from methylthioadenosine (GO:0019509)	0.0186116	0.176667	MTAP
positive regulation of protein localization to synapse (GO:1902474)	0.0186116	0.176667	WNT7A
chemokine-mediated signaling pathway (GO:0070098)	0.0187517	0.176667	PTK2B;CXCL1
regulation of calcium ion transport (GO:0051924)	0.0200313	0.176667	STC1;SARAF
regulation of pathway-restricted SMAD protein phosphorylation (GO:0060393)	0.0200313	0.176667	RBPMS;DKK1
positive regulation of protein kinase activity (GO:0045860)	0.0201897	0.176667	PTK2B;CALM1;DKK1
cellular response to chemokine (GO:1990869)	0.0213464	0.176667	PTK2B;CXCL1
response to organic cyclic compound (GO:0014070)	0.0213464	0.176667	SOCS2;AQP3
activation of Janus kinase activity (GO:0042976)	0.0222927	0.176667	PTK2B
negative regulation of cardiac muscle cell differentiation (GO:2000726)	0.0222927	0.176667	DKK1
cell junction disassembly (GO:0150146)	0.0222927	0.176667	DKK1
regulation of excitatory synapse assembly (GO:1904889)	0.0222927	0.176667	WNT7A
negative regulation of trophoblast cell migration (GO:1901164)	0.0222927	0.176667	TIMP1
regulation of macrophage apoptotic process (GO:2000109)	0.0222927	0.176667	CDKN2A
regulation of macrophage proliferation (GO:0120040)	0.0222927	0.176667	IL33
embryonic camera-type eye development (GO:0031076)	0.0222927	0.176667	ALDH1A3
embryonic hindlimb morphogenesis (GO:0035116)	0.0222927	0.176667	WNT7A
positive regulation of autophagy of mitochondrion in response to mitochondrial depolarization (GO:1904925)	0.0222927	0.176667	HUWE1
regulation of translational elongation (GO:0006448)	0.0222927	0.176667	EIF5A
glomerular epithelial cell differentiation (GO:0072311)	0.0222927	0.176667	CD24
positive regulation of epithelial cell differentiation involved in kidney development (GO:2000698)	0.0222927	0.176667	CD24
renal filtration cell differentiation (GO:0061318)	0.0222927	0.176667	CD24
histone H4-K12 acetylation (GO:0043983)	0.0222927	0.176667	JADE2
positive regulation of tau-protein kinase activity (GO:1902949)	0.0222927	0.176667	DKK1
type B pancreatic cell proliferation (GO:0044342)	0.0222927	0.176667	SERPINB1
positive regulation of Wnt signaling pathway, planar cell polarity pathway (GO:2000096)	0.0222927	0.176667	DKK1
response to retinoic acid (GO:0032526)	0.0226966	0.176667	PTK2B;AQP3
regulation of cell population proliferation (GO:0042127)	0.0242841	0.176667	CSF3;CDKN2A;PTK2B;CXCL1;LDOC1;TIMP1;HOXC10
regulation of cell-matrix adhesion (GO:0001952)	0.0247863	0.176667	CDKN2A;PTK2B
cellular component disassembly (GO:0022411)	0.0254997	0.176667	MMP1;TIMP1
ERBB signaling pathway (GO:0038127)	0.0254997	0.176667	PTK2B;FAM83A
extracellular matrix disassembly (GO:0022617)	0.0254997	0.176667	MMP1;TIMP1
positive regulation of T cell proliferation (GO:0042102)	0.0254997	0.176667	CD70;CD24
negative regulation of cardiocyte differentiation (GO:1905208)	0.0259602	0.176667	DKK1
autophagosome membrane docking (GO:0016240)	0.0259602	0.176667	CALM1
negative regulation of membrane protein ectodomain proteolysis (GO:0051045)	0.0259602	0.176667	TIMP1
regulation of inositol phosphate biosynthetic process (GO:0010919)	0.0259602	0.176667	PTK2B
regulation of metallopeptidase activity (GO:1905048)	0.0259602	0.176667	TIMP1
endothelial cell morphogenesis (GO:0001886)	0.0259602	0.176667	STC1
ganglioside catabolic process (GO:0006689)	0.0259602	0.176667	GM2A
regulation of transforming growth factor beta activation (GO:1901388)	0.0259602	0.176667	LTBP1
glycerol transport (GO:0015793)	0.0259602	0.176667	AQP3
positive regulation of fibroblast apoptotic process (GO:2000271)	0.0259602	0.176667	STK17A
hindlimb morphogenesis (GO:0035137)	0.0259602	0.176667	WNT7A
positive regulation of mitophagy in response to mitochondrial depolarization (GO:0098779)	0.0259602	0.176667	HUWE1
L-methionine salvage (GO:0071267)	0.0259602	0.176667	MTAP
maintenance of protein location in extracellular region (GO:0071694)	0.0259602	0.176667	LTBP1
marginal zone B cell differentiation (GO:0002315)	0.0259602	0.176667	PTK2B
mitochondrion-endoplasmic reticulum membrane tethering (GO:1990456)	0.0259602	0.176667	CALM1
protein N-linked glycosylation (GO:0006487)	0.0262215	0.176667	FUT8;TUSC3
regulation of myeloid cell differentiation (GO:0045637)	0.0269515	0.176667	CSF3;PTK2B
positive regulation of MAP kinase activity (GO:0043406)	0.0276897	0.176667	CD24;DKK1
positive regulation of protein polymerization (GO:0032273)	0.0276897	0.176667	CSF3;PTK2B
regulation of G1/S transition of mitotic cell cycle (GO:2000045)	0.0291904	0.176667	CDKN2A;FHL1
myeloid leukocyte differentiation (GO:0002573)	0.0291904	0.176667	CSF3;SNX10
negative regulation of complement activation, classical pathway (GO:0045959)	0.0296141	0.176667	CD55
regulation of anion transport (GO:0044070)	0.0296141	0.176667	STC1
regulation of CD4-positive, alpha-beta T cell activation (GO:2000514)	0.0296141	0.176667	CD55
negative regulation of mitochondrial fusion (GO:0010637)	0.0296141	0.176667	HUWE1
regulation of cyclic-nucleotide phosphodiesterase activity (GO:0051342)	0.0296141	0.176667	CALM1
regulation of intrinsic apoptotic signaling pathway by p53 class mediator (GO:1902253)	0.0296141	0.176667	EIF5A
cytoplasmic sequestering of NF-kappaB (GO:0007253)	0.0296141	0.176667	TMSB4X
excitatory synapse assembly (GO:1904861)	0.0296141	0.176667	WNT7A
positive regulation of epithelial cell proliferation involved in wound healing (GO:0060054)	0.0296141	0.176667	WNT7A
positive regulation of myeloid cell apoptotic process (GO:0033034)	0.0296141	0.176667	CDKN2A
lens fiber cell development (GO:0070307)	0.0296141	0.176667	WNT7A
lens fiber cell differentiation (GO:0070306)	0.0296141	0.176667	WNT7A
positive regulation of ryanodine-sensitive calcium-release channel activity (GO:0060316)	0.0296141	0.176667	CALM1
postsynapse organization (GO:0099173)	0.0296141	0.176667	WNT7A
wound healing, spreading of epidermal cells (GO:0035313)	0.0296141	0.176667	WNT7A
regulated exocytosis (GO:0045055)	0.0301889	0.176667	TMSB4X;TIMP1;CALM1
regulation of actin filament polymerization (GO:0030833)	0.0307229	0.176667	CSF3;PTK2B
positive regulation of JNK cascade (GO:0046330)	0.0307229	0.176667	PTK2B;WNT7A
bone resorption (GO:0045453)	0.0332545	0.176667	PTK2B
negative regulation of leukocyte proliferation (GO:0070664)	0.0332545	0.176667	IL33
regulation of complement activation, classical pathway (GO:0030450)	0.0332545	0.176667	CD55
regulation of complement-dependent cytotoxicity (GO:1903659)	0.0332545	0.176667	CD55
negative regulation of pathway-restricted SMAD protein phosphorylation (GO:0060394)	0.0332545	0.176667	DKK1
regulation of fibroblast apoptotic process (GO:2000269)	0.0332545	0.176667	STK17A
cellular response to muramyl dipeptide (GO:0071225)	0.0332545	0.176667	LDOC1
regulation of nephron tubule epithelial cell differentiation (GO:0072182)	0.0332545	0.176667	CD24
embryonic forelimb morphogenesis (GO:0035115)	0.0332545	0.176667	WNT7A
positive regulation of ATP biosynthetic process (GO:2001171)	0.0332545	0.176667	TMSB4X
regulation of RNA polymerase II regulatory region sequence-specific DNA binding (GO:1903025)	0.0332545	0.176667	TMSB4X
regulation of smooth muscle cell apoptotic process (GO:0034391)	0.0332545	0.176667	CDKN2A
fucose catabolic process (GO:0019317)	0.0332545	0.176667	FUT8
regulation of Wnt signaling pathway, planar cell polarity pathway (GO:2000095)	0.0332545	0.176667	DKK1
response to vitamin (GO:0033273)	0.0332545	0.176667	AQP3
response to vitamin D (GO:0033280)	0.0332545	0.176667	AQP3
positive regulation of ligase activity (GO:0051351)	0.0332545	0.176667	TMSB4X
L-fucose catabolic process (GO:0042355)	0.0332545	0.176667	FUT8
L-fucose metabolic process (GO:0042354)	0.0332545	0.176667	FUT8
synapse pruning (GO:0098883)	0.0332545	0.176667	DKK1
positive regulation of smooth muscle cell apoptotic process (GO:0034393)	0.0332545	0.176667	CDKN2A
negative regulation of developmental process (GO:0051093)	0.0338816	0.176667	HUWE1;LOXL2
cellular response to UV (GO:0034644)	0.0338816	0.176667	MMP1;TIMP1
negative regulation of NF-kappaB transcription factor activity (GO:0032088)	0.0355065	0.176667	CDKN2A;TMSB4X
alanine transport (GO:0032328)	0.0368814	0.176667	SLC6A14
regulation of actin filament-based movement (GO:1903115)	0.0368814	0.176667	STC1
negative regulation of humoral immune response mediated by circulating immunoglobulin (GO:0002924)	0.0368814	0.176667	CD55
regulation of high voltage-gated calcium channel activity (GO:1901841)	0.0368814	0.176667	CALM1
negative regulation of transforming growth factor beta production (GO:0071635)	0.0368814	0.176667	CD24
negative regulation of voltage-gated calcium channel activity (GO:1901386)	0.0368814	0.176667	CALM1
regulation of macrophage migration (GO:1905521)	0.0368814	0.176667	PTK2B
ectoderm development (GO:0007398)	0.0368814	0.176667	KRT6B
regulation of store-operated calcium entry (GO:2001256)	0.0368814	0.176667	SARAF
forelimb morphogenesis (GO:0035136)	0.0368814	0.176667	WNT7A
regulation of tau-protein kinase activity (GO:1902947)	0.0368814	0.176667	DKK1
glycosphingolipid catabolic process (GO:0046479)	0.0368814	0.176667	GM2A
sequestering of actin monomers (GO:0042989)	0.0368814	0.176667	TMSB4X
ionotropic glutamate receptor signaling pathway (GO:0035235)	0.0368814	0.176667	PTK2B
cellular protein modification process (GO:0006464)	0.0377581	0.176667	DUSP4;SOCS2;STK17A;PTK2B;LMO7;TIMP1;LTBP1;LOXL2
positive regulation of cytoskeleton organization (GO:0051495)	0.0379996	0.176667	CSF3;PTK2B
regulation of defense response (GO:0031347)	0.0388452	0.176667	TMSB4X;PTGES
protein oxidation (GO:0018158)	0.0404949	0.176667	LOXL2
B cell mediated immunity (GO:0019724)	0.0404949	0.176667	CD70
regulation of cardiac muscle cell differentiation (GO:2000725)	0.0404949	0.176667	DKK1
regulation of CD4-positive, alpha-beta T cell proliferation (GO:2000561)	0.0404949	0.176667	CD55
cell proliferation in forebrain (GO:0021846)	0.0404949	0.176667	WNT7A
cellular response to interleukin-2 (GO:0071352)	0.0404949	0.176667	PTK2B
cyclooxygenase pathway (GO:0019371)	0.0404949	0.176667	PTGES
regulation of mitochondrial fusion (GO:0010635)	0.0404949	0.176667	HUWE1
embryonic eye morphogenesis (GO:0048048)	0.0404949	0.176667	ALDH1A3
positive regulation of chondrocyte differentiation (GO:0032332)	0.0404949	0.176667	LOXL2
positive regulation of leukocyte apoptotic process (GO:2000108)	0.0404949	0.176667	CDKN2A
interleukin-2-mediated signaling pathway (GO:0038110)	0.0404949	0.176667	PTK2B
positive regulation of nitric-oxide synthase biosynthetic process (GO:0051770)	0.0404949	0.176667	IL33
positive regulation of non-canonical Wnt signaling pathway (GO:2000052)	0.0404949	0.176667	DKK1
tetrahydrobiopterin metabolic process (GO:0046146)	0.0404949	0.176667	CALM1
postsynapse assembly (GO:0099068)	0.0404949	0.176667	WNT7A
post-translational protein modification (GO:0043687)	0.0406911	0.176667	SOCS2;LMO7;TIMP1;LTBP1
positive regulation of endothelial cell migration (GO:0010595)	0.0414248	0.176667	TMSB4X;PTK2B
regulation of inflammatory response (GO:0050727)	0.0423559	0.176667	IL33;TMSB4X;PTGES
regulation of cation channel activity (GO:2001257)	0.0440672	0.176667	PTK2B;CALM1
regulation of endothelial cell migration (GO:0010594)	0.0440672	0.176667	STC1;PTK2B
negative regulation of complement activation (GO:0045916)	0.044095	0.176667	CD55
regulation of cell communication by electrical coupling involved in cardiac conduction (GO:1901844)	0.044095	0.176667	CALM1
negative regulation of release of sequestered calcium ion into cytosol (GO:0051280)	0.044095	0.176667	CALM1
cellular response to growth hormone stimulus (GO:0071378)	0.044095	0.176667	SOCS2
negative regulation of ryanodine-sensitive calcium-release channel activity (GO:0060315)	0.044095	0.176667	CALM1
nucleotide-sugar metabolic process (GO:0009225)	0.044095	0.176667	FUT8
polyol transport (GO:0015791)	0.044095	0.176667	AQP3
regulation of sequestering of calcium ion (GO:0051282)	0.044095	0.176667	PTK2B
positive regulation of cellular senescence (GO:2000774)	0.044095	0.176667	CDKN2A
glomerular visceral epithelial cell differentiation (GO:0072112)	0.044095	0.176667	CD24
replicative senescence (GO:0090399)	0.044095	0.176667	CDKN2A
positive regulation of neuroinflammatory response (GO:0150078)	0.044095	0.176667	IL33
magnesium ion transport (GO:0015693)	0.044095	0.176667	TUSC3
presynapse organization (GO:0099172)	0.044095	0.176667	WNT7A
phosphate-containing compound metabolic process (GO:0006796)	0.0454652	0.176667	DUSP4;G6PC3;CALM1
positive regulation of supramolecular fiber organization (GO:1902905)	0.0458629	0.176667	CSF3;PTK2B
negative regulation of mitotic cell cycle phase transition (GO:1901991)	0.0467708	0.176667	CDKN2A;FHL1
regulation of peptidyl-tyrosine phosphorylation (GO:0050730)	0.0467708	0.176667	CSF3;PTK2B
Wnt signaling pathway (GO:0016055)	0.0467708	0.176667	WNT7A;CD24
pteridine-containing compound metabolic process (GO:0042558)	0.0476818	0.176667	CALM1
alpha-linolenic acid metabolic process (GO:0036109)	0.0476818	0.176667	FADS2
negative regulation of epidermal growth factor-activated receptor activity (GO:0007175)	0.0476818	0.176667	GPRC5A
regulation of cell communication by electrical coupling (GO:0010649)	0.0476818	0.176667	CALM1
negative regulation of potassium ion transport (GO:0043267)	0.0476818	0.176667	PTK2B
detection of calcium ion (GO:0005513)	0.0476818	0.176667	CALM1
positive regulation of calcium ion import (GO:0090280)	0.0476818	0.176667	STC1
positive regulation of CD4-positive, alpha-beta T cell activation (GO:2000516)	0.0476818	0.176667	CD55
positive regulation of cell aging (GO:0090343)	0.0476818	0.176667	CDKN2A
response to muramyl dipeptide (GO:0032495)	0.0476818	0.176667	LDOC1
positive regulation of purine nucleotide biosynthetic process (GO:1900373)	0.0476818	0.176667	TMSB4X
mature B cell differentiation involved in immune response (GO:0002313)	0.0476818	0.176667	PTK2B
regulation of cell growth (GO:0001558)	0.0481409	0.176667	SOCS2;CDKN2A;FHL1
cellular response to lipid (GO:0071396)	0.0492326	0.176667	PTK2B;CXCL1;LDOC1
positive regulation of cell motility (GO:2000147)	0.0503364	0.176667	CCDC25;SEMA4B;PTK2B
positive regulation of protein phosphorylation (GO:0001934)	0.0507235	0.176667	CSF3;RBPMS;PTK2B;CALM1
negative regulation of bone mineralization (GO:0030502)	0.0512553	0.176667	PTK2B
carbohydrate transport (GO:0008643)	0.0512553	0.176667	AQP3
regulation of integrin-mediated signaling pathway (GO:2001044)	0.0512553	0.176667	TIMP1
cytoplasmic sequestering of transcription factor (GO:0042994)	0.0512553	0.176667	TMSB4X
regulation of nitric-oxide synthase biosynthetic process (GO:0051769)	0.0512553	0.176667	IL33
regulation of trophoblast cell migration (GO:1901163)	0.0512553	0.176667	TIMP1
positive regulation of glycoprotein biosynthetic process (GO:0010560)	0.0512553	0.176667	IL33
heterochromatin organization (GO:0070828)	0.0512553	0.176667	LOXL2
retinal metabolic process (GO:0042574)	0.0512553	0.176667	ALDH1A3
immune response-regulating cell surface receptor signaling pathway (GO:0002768)	0.0512553	0.176667	CD24
secondary palate development (GO:0062009)	0.0512553	0.176667	WNT7A
sequestering of extracellular ligand from receptor (GO:0035581)	0.0512553	0.176667	LTBP1
positive regulation of SMAD protein signal transduction (GO:0060391)	0.0512553	0.176667	RBPMS
regulation of peptidyl-serine phosphorylation (GO:0033135)	0.0523549	0.179693	CSF3;DKK1
positive regulation of stress-activated MAPK cascade (GO:0032874)	0.0533078	0.181227	PTK2B;WNT7A
negative regulation of cell population proliferation (GO:0008285)	0.0540614	0.181227	CDKN2A;PTK2B;CXCL1;LDOC1
regulation of endothelial cell chemotaxis (GO:2001026)	0.0548156	0.181227	TMSB4X
peptidyl-tyrosine autophosphorylation (GO:0038083)	0.0548156	0.181227	PTK2B
endoderm development (GO:0007492)	0.0548156	0.181227	DUSP4
positive regulation of endothelial cell chemotaxis (GO:2001028)	0.0548156	0.181227	TMSB4X
histone H4-K5 acetylation (GO:0043981)	0.0548156	0.181227	JADE2
histone H4-K8 acetylation (GO:0043982)	0.0548156	0.181227	JADE2
prostanoid biosynthetic process (GO:0046457)	0.0548156	0.181227	PTGES
regulation of ATP biosynthetic process (GO:2001169)	0.0583627	0.184195	TMSB4X
negative regulation of immune effector process (GO:0002698)	0.0583627	0.184195	CD55
regulation of establishment of cell polarity (GO:2000114)	0.0583627	0.184195	PTK2B
negative regulation of transcription regulatory region DNA binding (GO:2000678)	0.0583627	0.184195	TMSB4X
ceramide catabolic process (GO:0046514)	0.0583627	0.184195	GM2A
dendritic spine morphogenesis (GO:0060997)	0.0583627	0.184195	WNT7A
regulation of phosphate metabolic process (GO:0019220)	0.0583627	0.184195	CD24
positive regulation of alpha-beta T cell proliferation (GO:0046641)	0.0583627	0.184195	CD55
protein localization to microtubule organizing center (GO:1905508)	0.0583627	0.184195	SNX10
regulation of JNK cascade (GO:0046328)	0.0591532	0.184195	PTK2B;WNT7A
positive regulation of protein serine/threonine kinase activity (GO:0071902)	0.0601483	0.184195	CALM1;CD24
response to calcium ion (GO:0051592)	0.0611491	0.184195	CALM1;AQP3
negative regulation of cellular process (GO:0048523)	0.0612928	0.184195	CDKN2A;FHL1;PTK2B;CXCL1;LDOC1
axonogenesis (GO:0007409)	0.0614175	0.184195	SH3KBP1;SEMA4B;WNT7A
regulation of cardiac muscle contraction by regulation of the release of sequestered calcium ion (GO:0010881)	0.0618967	0.184195	CALM1
regulation of cell killing (GO:0031341)	0.0618967	0.184195	CD55
negative regulation of peptidyl-threonine phosphorylation (GO:0010801)	0.0618967	0.184195	CALM1
epithelial cell morphogenesis (GO:0003382)	0.0618967	0.184195	STC1
positive regulation of macrophage activation (GO:0043032)	0.0618967	0.184195	IL33
stem cell development (GO:0048864)	0.0618967	0.184195	WNT7A
lipid transport (GO:0006869)	0.0631679	0.184195	GM2A;PITPNC1
negative regulation of interleukin-8 production (GO:0032717)	0.0654175	0.184195	TMSB4X
regulation of establishment or maintenance of cell polarity (GO:0032878)	0.0654175	0.184195	PTK2B
regulation of membrane depolarization (GO:0003254)	0.0654175	0.184195	FHL1
embryonic axis specification (GO:0000578)	0.0654175	0.184195	WNT7A
embryonic digit morphogenesis (GO:0042733)	0.0654175	0.184195	WNT7A
regulation of presynapse assembly (GO:1905606)	0.0654175	0.184195	WNT7A
regulation of presynapse organization (GO:0099174)	0.0654175	0.184195	WNT7A
endothelial cell proliferation (GO:0001935)	0.0654175	0.184195	LOXL2
positive regulation of cartilage development (GO:0061036)	0.0654175	0.184195	LOXL2
fluid transport (GO:0042044)	0.0654175	0.184195	AQP3
regulation of transforming growth factor beta production (GO:0071634)	0.0654175	0.184195	LTBP1
positive regulation of lymphocyte chemotaxis (GO:0140131)	0.0654175	0.184195	PTK2B
positive regulation of phosphoprotein phosphatase activity (GO:0032516)	0.0654175	0.184195	CALM1
positive regulation of synaptic transmission, glutamatergic (GO:0051968)	0.0654175	0.184195	PTK2B
tRNA metabolic process (GO:0006399)	0.0654175	0.184195	DTD1
presynapse assembly (GO:0099054)	0.0654175	0.184195	WNT7A
water transport (GO:0006833)	0.0654175	0.184195	AQP3
prostanoid metabolic process (GO:0006692)	0.0654175	0.184195	PTGES
protein localization to centrosome (GO:0071539)	0.0654175	0.184195	SNX10
regulation of cell migration (GO:0030334)	0.0671408	0.184195	TMSB4X;SEMA4B;STC1;PTK2B
response to lipid (GO:0033993)	0.0683123	0.184195	SOCS2;AQP3
negative regulation of calcium ion transport (GO:0051926)	0.0689254	0.184195	STC1
negative regulation of nervous system development (GO:0051961)	0.0689254	0.184195	WNT7A
regulation of epithelial cell differentiation (GO:0030856)	0.0689254	0.184195	CD24
cellular response to interleukin-7 (GO:0098761)	0.0689254	0.184195	SOCS2
negative regulation of striated muscle cell differentiation (GO:0051154)	0.0689254	0.184195	DKK1
regulation of leukocyte chemotaxis (GO:0002688)	0.0689254	0.184195	PTK2B
regulation of neuroinflammatory response (GO:0150077)	0.0689254	0.184195	IL33
diol metabolic process (GO:0034311)	0.0689254	0.184195	CALM1
positive regulation of actin cytoskeleton reorganization (GO:2000251)	0.0689254	0.184195	CSF3
regulation of stem cell population maintenance (GO:2000036)	0.0689254	0.184195	LOXL2
regulation of T cell cytokine production (GO:0002724)	0.0689254	0.184195	CD55
histone H4-K16 acetylation (GO:0043984)	0.0689254	0.184195	JADE2
positive regulation of leukocyte activation (GO:0002696)	0.0689254	0.184195	IL33
interleukin-7-mediated signaling pathway (GO:0038111)	0.0689254	0.184195	SOCS2
prostaglandin biosynthetic process (GO:0001516)	0.0689254	0.184195	PTGES
N-glycan processing (GO:0006491)	0.0689254	0.184195	FUT8
cellular response to molecule of bacterial origin (GO:0071219)	0.0693575	0.184195	CXCL1;LDOC1
positive regulation of protein metabolic process (GO:0051247)	0.0693575	0.184195	HUWE1;WNT7A
cellular protein metabolic process (GO:0044267)	0.0715079	0.185811	MMP1;TIMP1;LTBP1;LOXL2
negative regulation of axon extension involved in axon guidance (GO:0048843)	0.0724202	0.185811	SEMA4B
negative regulation of cyclin-dependent protein serine/threonine kinase activity (GO:0045736)	0.0724202	0.185811	CDKN2A
regulation of acute inflammatory response (GO:0002673)	0.0724202	0.185811	PTGES
positive regulation of activated T cell proliferation (GO:0042104)	0.0724202	0.185811	CD24
positive regulation of alpha-beta T cell activation (GO:0046635)	0.0724202	0.185811	CD55
eye morphogenesis (GO:0048592)	0.0724202	0.185811	ALDH1A3
ganglioside metabolic process (GO:0001573)	0.0724202	0.185811	GM2A
granulocyte differentiation (GO:0030851)	0.0724202	0.185811	CSF3
growth hormone receptor signaling pathway (GO:0060396)	0.0724202	0.185811	SOCS2
regulation of protein binding (GO:0043393)	0.0725246	0.185811	CSF3;DKK1
cellular response to lipopolysaccharide (GO:0071222)	0.0746617	0.185811	CXCL1;LDOC1
regulation of cardiac muscle contraction by calcium ion signaling (GO:0010882)	0.0759021	0.185811	CALM1
negative regulation of peptidyl-serine phosphorylation (GO:0033137)	0.0759021	0.185811	DKK1
negative regulation of reproductive process (GO:2000242)	0.0759021	0.185811	TIMP1
cobalamin metabolic process (GO:0009235)	0.0759021	0.185811	PRSS3
regulation of lipopolysaccharide-mediated signaling pathway (GO:0031664)	0.0759021	0.185811	CD55
epithelial cell development (GO:0002064)	0.0759021	0.185811	WNT7A
positive regulation of immune system process (GO:0002684)	0.0759021	0.185811	AQP3
histone ubiquitination (GO:0016574)	0.0759021	0.185811	HUWE1
sensory perception of pain (GO:0019233)	0.0759021	0.185811	PTGES
positive regulation of phosphatase activity (GO:0010922)	0.0759021	0.185811	CALM1
linoleic acid metabolic process (GO:0043651)	0.0759021	0.185811	FADS2
long-term synaptic potentiation (GO:0060291)	0.0759021	0.185811	PTK2B
positive regulation of T cell cytokine production (GO:0002726)	0.0759021	0.185811	CD55
cellular response to organic substance (GO:0071310)	0.0779051	0.185811	SOCS2;CSF3
non-canonical Wnt signaling pathway (GO:0035567)	0.078996	0.185811	WNT7A;CALM1
negative regulation of biomineral tissue development (GO:0070168)	0.0793711	0.185811	PTK2B
amino acid import (GO:0043090)	0.0793711	0.185811	SLC6A14
negative regulation of cyclin-dependent protein kinase activity (GO:1904030)	0.0793711	0.185811	CDKN2A
negative regulation of myeloid cell differentiation (GO:0045638)	0.0793711	0.185811	PTK2B
negative regulation of phosphate metabolic process (GO:0045936)	0.0793711	0.185811	CDKN2A
cellular response to osmotic stress (GO:0071470)	0.0793711	0.185811	SERPINB6
regulation of macrophage chemotaxis (GO:0010758)	0.0793711	0.185811	PTK2B
regulation of membrane protein ectodomain proteolysis (GO:0051043)	0.0793711	0.185811	TIMP1
osteoclast differentiation (GO:0030316)	0.0793711	0.185811	SNX10
peptidyl-threonine dephosphorylation (GO:0035970)	0.0793711	0.185811	DUSP4
regulation of response to cytokine stimulus (GO:0060759)	0.0793711	0.185811	CD24
positive regulation of calcium ion transmembrane transporter activity (GO:1901021)	0.0793711	0.185811	CALM1
positive regulation of signal transduction by p53 class mediator (GO:1901798)	0.0793711	0.185811	EIF5A
tetrapyrrole metabolic process (GO:0033013)	0.0793711	0.185811	PRSS3
regulation of phosphorylation (GO:0042325)	0.0800918	0.186958	CDKN2A;CD24
negative regulation of cell growth (GO:0030308)	0.0811923	0.187927	CDKN2A;FHL1
negative regulation of growth (GO:0045926)	0.0811923	0.187927	CDKN2A;FHL1
regulation of calcium ion transmembrane transport (GO:1903169)	0.0828273	0.187927	PTK2B
oligosaccharide biosynthetic process (GO:0009312)	0.0828273	0.187927	FUT8
regulation of release of sequestered calcium ion into cytosol by sarcoplasmic reticulum (GO:0010880)	0.0828273	0.187927	CALM1
regulation of SMAD protein signal transduction (GO:0060390)	0.0828273	0.187927	RBPMS
glucose 6-phosphate metabolic process (GO:0051156)	0.0828273	0.187927	G6PC3
response to copper ion (GO:0046688)	0.0828273	0.187927	LOXL2
positive regulation of JUN kinase activity (GO:0043507)	0.0828273	0.187927	DKK1
positive regulation of protein autophosphorylation (GO:0031954)	0.0828273	0.187927	CALM1
positive regulation of cellular process (GO:0048522)	0.0853791	0.190407	CSF3;PTK2B;TIMP1;DKK1;HOXC10
protein glycosylation (GO:0006486)	0.0856414	0.190407	FUT8;TUSC3
amino acid import across plasma membrane (GO:0089718)	0.0862706	0.190407	SLC6A14
regulation of axon extension involved in axon guidance (GO:0048841)	0.0862706	0.190407	SEMA4B
carbohydrate biosynthetic process (GO:0016051)	0.0862706	0.190407	FUT8
negative regulation of NIK/NF-kappaB signaling (GO:1901223)	0.0862706	0.190407	TMSB4X
negative regulation of protein tyrosine kinase activity (GO:0061099)	0.0862706	0.190407	GPRC5A
regulation of monooxygenase activity (GO:0032768)	0.0862706	0.190407	CALM1
heterochromatin assembly (GO:0031507)	0.0862706	0.190407	CDKN2A
wound healing, spreading of cells (GO:0044319)	0.0862706	0.190407	WNT7A
regulation of cell motility (GO:2000145)	0.0890259	0.19171	TMSB4X;CCDC25
receptor signaling pathway via STAT (GO:0097696)	0.0897012	0.19171	SOCS2
regulation of calcium ion import (GO:0090279)	0.0897012	0.19171	STC1
regulation of cardiac muscle cell action potential (GO:0098901)	0.0897012	0.19171	CALM1
regulation of epidermal cell differentiation (GO:0045604)	0.0897012	0.19171	AQP3
organophosphate ester transport (GO:0015748)	0.0897012	0.19171	PITPNC1
regulation of proteolysis involved in cellular protein catabolic process (GO:1903050)	0.0897012	0.19171	PTK2B
regulation of rhodopsin mediated signaling pathway (GO:0022400)	0.0897012	0.19171	CALM1
regulation of ryanodine-sensitive calcium-release channel activity (GO:0060314)	0.0897012	0.19171	CALM1
in utero embryonic development (GO:0001701)	0.0897012	0.19171	FUT8
positive regulation of peptidyl-threonine phosphorylation (GO:0010800)	0.0897012	0.19171	CALM1
negative regulation of actin filament polymerization (GO:0030837)	0.0897012	0.19171	TMSB4X
positive regulation of peptidyl-tyrosine phosphorylation (GO:0050731)	0.0901629	0.192189	CSF3;PTK2B
negative regulation of cell development (GO:0010721)	0.0931191	0.1949	WNT7A
negative regulation of interleukin-1 beta production (GO:0032691)	0.0931191	0.1949	SERPINB1
regulation of chondrocyte differentiation (GO:0032330)	0.0931191	0.1949	LOXL2
negative regulation of signaling receptor activity (GO:2000272)	0.0931191	0.1949	GPRC5A
regulation of potassium ion transmembrane transporter activity (GO:1901016)	0.0931191	0.1949	FHL1
endothelial cell development (GO:0001885)	0.0931191	0.1949	STC1
retinoic acid metabolic process (GO:0042573)	0.0931191	0.1949	ALDH1A3
negative regulation of catalytic activity (GO:0043086)	0.0965243	0.197936	TIMP1
negative regulation of cation channel activity (GO:2001258)	0.0965243	0.197936	CALM1
regulation of cardiac muscle cell contraction (GO:0086004)	0.0965243	0.197936	STC1
camera-type eye development (GO:0043010)	0.0965243	0.197936	ALDH1A3
regulation of epidermal growth factor-activated receptor activity (GO:0007176)	0.0965243	0.197936	GPRC5A
cellular senescence (GO:0090398)	0.0965243	0.197936	CDKN2A
dendritic spine organization (GO:0097061)	0.0965243	0.197936	WNT7A
positive regulation of cellular component movement (GO:0051272)	0.0965243	0.197936	CCDC25
chromatin organization (GO:0006325)	0.0994114	0.201325	LOXL2;FAM50A
negative regulation of calcium ion transmembrane transporter activity (GO:1901020)	0.0999169	0.201325	CALM1
regulation of B cell activation (GO:0050864)	0.0999169	0.201325	SH3KBP1
neutral amino acid transport (GO:0015804)	0.0999169	0.201325	SLC6A14
regulation of multicellular organismal development (GO:2000026)	0.0999169	0.201325	CD24
positive regulation of phosphatidylinositol 3-kinase activity (GO:0043552)	0.0999169	0.201325	PTK2B
positive regulation of synapse assembly (GO:0051965)	0.0999169	0.201325	WNT7A
negative regulation of DNA-binding transcription factor activity (GO:0043433)	0.100586	0.20217	CDKN2A;TMSB4X
negative regulation of cell migration (GO:0030336)	0.101764	0.204032	STC1;TIMP1
positive regulation of cell population proliferation (GO:0008284)	0.102414	0.204074	CSF3;PTK2B;TIMP1;HOXC10
extracellular matrix organization (GO:0030198)	0.102958	0.204074	MMP1;TIMP1;LOXL2
regulation of calcium ion transmembrane transporter activity (GO:1901019)	0.103297	0.204074	CALM1
regulation of response to biotic stimulus (GO:0002831)	0.103297	0.204074	CD55
positive regulation of dephosphorylation (GO:0035306)	0.103297	0.204074	CALM1
limb development (GO:0060173)	0.103297	0.204074	DKK1
positive regulation of cytosolic calcium ion concentration (GO:0007204)	0.105322	0.206694	CD24;CD55
regulation of cytosolic calcium ion concentration (GO:0051480)	0.106516	0.206694	CD24;CD55
negative regulation of interleukin-1 production (GO:0032692)	0.106664	0.206694	SERPINB1
regulation of macrophage activation (GO:0043030)	0.106664	0.206694	IL33
regulation of striated muscle contraction (GO:0006942)	0.106664	0.206694	CALM1
positive regulation of lipid kinase activity (GO:0090218)	0.106664	0.206694	PTK2B
ion homeostasis (GO:0050801)	0.106664	0.206694	FHL1
synaptic vesicle cycle (GO:0099504)	0.106664	0.206694	WNT7A
response to cytokine (GO:0034097)	0.108914	0.209192	CSF3;TIMP1
negative regulation of axon extension (GO:0030517)	0.11002	0.209192	SEMA4B
receptor signaling pathway via JAK-STAT (GO:0007259)	0.11002	0.209192	SOCS2
regulation of cellular senescence (GO:2000772)	0.11002	0.209192	CDKN2A
renal water homeostasis (GO:0003091)	0.11002	0.209192	AQP3
positive regulation of locomotion (GO:0040017)	0.11002	0.209192	CCDC25
positive regulation of protein targeting to mitochondrion (GO:1903955)	0.11002	0.209192	HUWE1
prostaglandin metabolic process (GO:0006693)	0.11002	0.209192	PTGES
negative regulation of protein phosphorylation (GO:0001933)	0.111326	0.211181	CALM1;DKK1
negative regulation of cell-matrix adhesion (GO:0001953)	0.113362	0.212554	CDKN2A
negative regulation of chemotaxis (GO:0050922)	0.113362	0.212554	SEMA4B
B cell proliferation (GO:0042100)	0.113362	0.212554	CD70
chondrocyte differentiation (GO:0002062)	0.113362	0.212554	WNT7A
regulation of NMDA receptor activity (GO:2000310)	0.113362	0.212554	PTK2B
positive regulation of ATP metabolic process (GO:1903580)	0.116692	0.216791	TMSB4X
positive regulation of cytokine production involved in immune response (GO:0002720)	0.116692	0.216791	CD55
positive regulation of receptor signaling pathway via JAK-STAT (GO:0046427)	0.116692	0.216791	PTK2B
negative chemotaxis (GO:0050919)	0.116692	0.216791	SEMA4B
response to lipopolysaccharide (GO:0032496)	0.11988	0.218938	CXCL1;LDOC1
regulation of activated T cell proliferation (GO:0046006)	0.12001	0.218938	CD24
autophagosome maturation (GO:0097352)	0.12001	0.218938	CALM1
negative regulation of mitochondrion organization (GO:0010823)	0.12001	0.218938	HUWE1
regulation of keratinocyte differentiation (GO:0045616)	0.12001	0.218938	AQP3
positive regulation of protein dephosphorylation (GO:0035307)	0.12001	0.218938	CALM1
synaptic vesicle recycling (GO:0036465)	0.12001	0.218938	WNT7A
positive regulation of release of sequestered calcium ion into cytosol (GO:0051281)	0.12001	0.218938	CALM1
cellular response to oxygen-containing compound (GO:1901701)	0.121216	0.219529	PTK2B;CXCL1;LDOC1
negative regulation of epithelial cell migration (GO:0010633)	0.123316	0.219529	STC1
negative regulation of neurogenesis (GO:0050768)	0.123316	0.219529	WNT7A
cellular response to virus (GO:0098586)	0.123316	0.219529	EIF5A
regulation of JUN kinase activity (GO:0043506)	0.123316	0.219529	DKK1
peptidyl-tyrosine dephosphorylation (GO:0035335)	0.123316	0.219529	DUSP4
regulation of phosphatidylinositol 3-kinase activity (GO:0043551)	0.123316	0.219529	PTK2B
response to estrogen (GO:0043627)	0.123316	0.219529	CD24
positive regulation of lymphocyte activation (GO:0051251)	0.123316	0.219529	SH3KBP1
semaphorin-plexin signaling pathway (GO:0071526)	0.123316	0.219529	SEMA4B
protein localization to cilium (GO:0061512)	0.123316	0.219529	SNX10
positive regulation of transcription by RNA polymerase II (GO:0045944)	0.124953	0.220545	EIF5A;IL33;CSF3;WNT7A;LMO7;HOXC10
dendrite morphogenesis (GO:0048813)	0.126609	0.220545	WNT7A
regulation of ossification (GO:0030278)	0.126609	0.220545	DKK1
embryonic limb morphogenesis (GO:0030326)	0.126609	0.220545	WNT7A
endoderm formation (GO:0001706)	0.126609	0.220545	DUSP4
regulation of receptor internalization (GO:0002090)	0.126609	0.220545	DKK1
membrane assembly (GO:0071709)	0.126609	0.220545	DMKN
membrane fusion (GO:0061025)	0.126609	0.220545	HUWE1
positive regulation of T cell mediated immunity (GO:0002711)	0.126609	0.220545	CD55
Wnt signaling pathway, calcium modulating pathway (GO:0007223)	0.126609	0.220545	CALM1
neural crest cell migration (GO:0001755)	0.12989	0.223378	SEMA4B
regulation of protein autophosphorylation (GO:0031952)	0.12989	0.223378	CALM1
positive regulation of calcium ion transport (GO:0051928)	0.12989	0.223378	STC1
glutamate receptor signaling pathway (GO:0007215)	0.12989	0.223378	PTK2B
positive regulation of myeloid cell differentiation (GO:0045639)	0.12989	0.223378	CSF3
ncRNA metabolic process (GO:0034660)	0.12989	0.223378	DTD1
negative regulation of endothelial cell migration (GO:0010596)	0.133159	0.226119	STC1
regulation of cell communication (GO:0010646)	0.133159	0.226119	SOCS2
regulation of phosphoprotein phosphatase activity (GO:0043666)	0.133159	0.226119	CALM1
response to estradiol (GO:0032355)	0.133159	0.226119	SOCS2
positive regulation of potassium ion transport (GO:0043268)	0.133159	0.226119	FHL1
lymphocyte proliferation (GO:0046651)	0.133159	0.226119	CD70
protein monoubiquitination (GO:0006513)	0.136416	0.2283	HUWE1
regulation of ion transmembrane transporter activity (GO:0032412)	0.136416	0.2283	FHL1
odontogenesis (GO:0042476)	0.136416	0.2283	AQP3
regulation of nitric-oxide synthase activity (GO:0050999)	0.136416	0.2283	CALM1
regulation of peptidyl-threonine phosphorylation (GO:0010799)	0.136416	0.2283	CALM1
regulation of protein targeting to mitochondrion (GO:1903214)	0.136416	0.2283	HUWE1
regulation of receptor-mediated endocytosis (GO:0048259)	0.136416	0.2283	DKK1
negative regulation of cell-substrate adhesion (GO:0010812)	0.139661	0.23134	CDKN2A
negative regulation of ERBB signaling pathway (GO:1901185)	0.139661	0.23134	SH3KBP1
bone development (GO:0060348)	0.139661	0.23134	STC1
positive regulation of intrinsic apoptotic signaling pathway (GO:2001244)	0.139661	0.23134	EIF5A
stem cell differentiation (GO:0048863)	0.139661	0.23134	WNT7A
carboxylic acid transmembrane transport (GO:1905039)	0.142894	0.234299	SLC6A14
regulation of protein dephosphorylation (GO:0035304)	0.142894	0.234299	CALM1
endosome organization (GO:0007032)	0.142894	0.234299	SNX10
gluconeogenesis (GO:0006094)	0.142894	0.234299	G6PC3
import into cell (GO:0098657)	0.142894	0.234299	SLC6A14
regulation of chemokine production (GO:0032642)	0.146114	0.236705	IL33
negative regulation of protein catabolic process (GO:0042177)	0.146114	0.236705	TIMP1
phosphatidylinositol phosphate biosynthetic process (GO:0046854)	0.146114	0.236705	SOCS2
regulation of ubiquitin-dependent protein catabolic process (GO:2000058)	0.146114	0.236705	PTK2B
positive regulation of epithelial to mesenchymal transition (GO:0010718)	0.146114	0.236705	LOXL2
histone H3 acetylation (GO:0043966)	0.146114	0.236705	JADE2
negative regulation of proteolysis (GO:0045861)	0.149323	0.240461	TIMP1
cellular response to retinoic acid (GO:0071300)	0.149323	0.240461	PTK2B
substantia nigra development (GO:0021762)	0.149323	0.240461	CALM1
embryonic organ morphogenesis (GO:0048562)	0.15252	0.244153	ALDH1A3
positive regulation of cell-matrix adhesion (GO:0001954)	0.15252	0.244153	PTK2B
hexose biosynthetic process (GO:0019319)	0.15252	0.244153	G6PC3
amino acid transmembrane transport (GO:0003333)	0.155705	0.246812	SLC6A14
neural crest cell development (GO:0014032)	0.155705	0.246812	SEMA4B
positive regulation of chemotaxis (GO:0050921)	0.155705	0.246812	TMSB4X
positive regulation of nervous system development (GO:0051962)	0.155705	0.246812	WNT7A
zymogen activation (GO:0031638)	0.155705	0.246812	PRSS3
regulation of synaptic transmission, glutamatergic (GO:0051966)	0.158878	0.249886	PTK2B
interleukin-12-mediated signaling pathway (GO:0035722)	0.158878	0.249886	MTAP
positive regulation of response to stimulus (GO:0048584)	0.158878	0.249886	CDKN2A
vesicle organization (GO:0016050)	0.158878	0.249886	SNX10
negative regulation of cold-induced thermogenesis (GO:0120163)	0.16204	0.251441	HOXC10
polyol metabolic process (GO:0019751)	0.16204	0.251441	CALM1
epithelial to mesenchymal transition (GO:0001837)	0.16204	0.251441	LOXL2
regulation of synapse assembly (GO:0051963)	0.16204	0.251441	WNT7A
glycosphingolipid metabolic process (GO:0006687)	0.16204	0.251441	GM2A
positive regulation of neuron death (GO:1901216)	0.16204	0.251441	DKK1
positive regulation of pathway-restricted SMAD protein phosphorylation (GO:0010862)	0.16204	0.251441	RBPMS
base-excision repair (GO:0006284)	0.165189	0.253416	HUWE1
cellular response to interleukin-12 (GO:0071349)	0.165189	0.253416	MTAP
cognition (GO:0050890)	0.165189	0.253416	TUSC3
positive regulation of blood vessel endothelial cell migration (GO:0043536)	0.165189	0.253416	TMSB4X
histone H4 acetylation (GO:0043967)	0.165189	0.253416	JADE2
inositol phosphate metabolic process (GO:0043647)	0.165189	0.253416	CALM1
regulation of cellular protein metabolic process (GO:0032268)	0.168328	0.256771	WNT7A
cellular defense response (GO:0006968)	0.168328	0.256771	PTK2B
oligosaccharide metabolic process (GO:0009311)	0.168328	0.256771	FUT8
endomembrane system organization (GO:0010256)	0.1714	0.2591	HUWE1;SNX10
amino acid transport (GO:0006865)	0.171454	0.2591	SLC6A14
negative regulation of ERK1 and ERK2 cascade (GO:0070373)	0.171454	0.2591	DUSP4
regulation of complement activation (GO:0030449)	0.171454	0.2591	CD55
positive regulation of ion transport (GO:0043270)	0.171454	0.2591	FHL1
negative regulation of programmed cell death (GO:0043069)	0.171859	0.259228	SOCS2;PTK2B;DKK1
sensory perception (GO:0007600)	0.174569	0.262339	PTGES
mesenchymal cell differentiation (GO:0048762)	0.174569	0.262339	LOXL2
axon guidance (GO:0007411)	0.176745	0.264063	SH3KBP1;SEMA4B
ameboidal-type cell migration (GO:0001667)	0.177672	0.264063	SEMA4B
cartilage development (GO:0051216)	0.177672	0.264063	WNT7A
negative regulation of protein-containing complex assembly (GO:0031333)	0.177672	0.264063	DKK1
glycolipid metabolic process (GO:0006664)	0.177672	0.264063	GM2A
protein homotetramerization (GO:0051289)	0.177672	0.264063	ALDH1A3
regulation of immune effector process (GO:0002697)	0.180764	0.267187	CD55
positive regulation of B cell activation (GO:0050871)	0.180764	0.267187	SH3KBP1
positive regulation of chemokine production (GO:0032722)	0.180764	0.267187	IL33
regulation of humoral immune response (GO:0002920)	0.183844	0.270261	CD55
regulation of potassium ion transmembrane transport (GO:1901379)	0.183844	0.270261	FHL1
unsaturated fatty acid metabolic process (GO:0033559)	0.183844	0.270261	FADS2
regulation of blood vessel endothelial cell migration (GO:0043535)	0.186913	0.273779	TMSB4X
glycoprotein metabolic process (GO:0009100)	0.186913	0.273779	FUT8
negative regulation of metabolic process (GO:0009892)	0.18997	0.276756	HOXC10
peptidyl-tyrosine modification (GO:0018212)	0.18997	0.276756	PTK2B
positive regulation of establishment of protein localization to mitochondrion (GO:1903749)	0.18997	0.276756	HUWE1
negative regulation of cell cycle G2/M phase transition (GO:1902750)	0.193017	0.277697	FHL1
arachidonic acid metabolic process (GO:0019369)	0.193017	0.277697	PTGES
regulation of bone mineralization (GO:0030500)	0.193017	0.277697	PTK2B
carboxylic acid transport (GO:0046942)	0.193017	0.277697	SLC6A14
cellular response to peptide (GO:1901653)	0.193017	0.277697	LDOC1
regulation of reactive oxygen species metabolic process (GO:2000377)	0.193017	0.277697	STK17A
positive regulation of cell junction assembly (GO:1901890)	0.193017	0.277697	WNT7A
chordate embryonic development (GO:0043009)	0.196051	0.280074	FUT8
regulation of neurotransmitter receptor activity (GO:0099601)	0.196051	0.280074	PTK2B
positive regulation of protein binding (GO:0032092)	0.196051	0.280074	CSF3
muscle organ development (GO:0007517)	0.196051	0.280074	FHL1
phospholipid transport (GO:0015914)	0.199075	0.283892	PITPNC1
regulation of DNA-templated transcription, initiation (GO:2000142)	0.205089	0.291954	CDKN2A
regulation of neurogenesis (GO:0050767)	0.208079	0.295173	WNT7A
glucose metabolic process (GO:0006006)	0.208079	0.295173	G6PC3
cell cycle G1/S phase transition (GO:0044843)	0.211058	0.298354	CDKN2A
monocarboxylic acid biosynthetic process (GO:0072330)	0.211058	0.298354	ALDH1A3
antimicrobial humoral immune response mediated by antimicrobial peptide (GO:0061844)	0.214025	0.300973	CXCL1
plasma membrane organization (GO:0007009)	0.214025	0.300973	DMKN
regulation of transcription initiation from RNA polymerase II promoter (GO:0060260)	0.214025	0.300973	CDKN2A
regulation of RNA metabolic process (GO:0051252)	0.216982	0.304602	FAM50A
negative regulation of G2/M transition of mitotic cell cycle (GO:0010972)	0.219928	0.307141	FHL1
embryonic organ development (GO:0048568)	0.219928	0.307141	ALDH1A3
positive regulation of cell death (GO:0010942)	0.219928	0.307141	DKK1
regulation of epidermal growth factor receptor signaling pathway (GO:0042058)	0.222863	0.309638	SH3KBP1
positive regulation of catabolic process (GO:0009896)	0.222863	0.309638	HUWE1
vascular endothelial growth factor receptor signaling pathway (GO:0048010)	0.222863	0.309638	PTK2B
regulation of ERK1 and ERK2 cascade (GO:0070372)	0.22445	0.311309	DUSP4;PTK2B
canonical Wnt signaling pathway (GO:0060070)	0.225787	0.312095	WNT7A
negative regulation of transforming growth factor beta receptor signaling pathway (GO:0030512)	0.225787	0.312095	LTBP1
negative regulation of cellular catabolic process (GO:0031330)	0.2287	0.313978	TIMP1
cellular response to decreased oxygen levels (GO:0036294)	0.2287	0.313978	AQP3
peptidyl-tyrosine phosphorylation (GO:0018108)	0.2287	0.313978	PTK2B
synapse assembly (GO:0007416)	0.2287	0.313978	WNT7A
membrane organization (GO:0061024)	0.229978	0.315198	SH3KBP1;HUWE1
neutrophil chemotaxis (GO:0030593)	0.231603	0.315822	CXCL1
positive regulation of cell-substrate adhesion (GO:0010811)	0.231603	0.315822	PTK2B
wound healing (GO:0042060)	0.231603	0.315822	WNT7A
protein tetramerization (GO:0051262)	0.234494	0.317626	ALDH1A3
negative regulation of neuron apoptotic process (GO:0043524)	0.234494	0.317626	PTK2B
cholesterol homeostasis (GO:0042632)	0.234494	0.317626	CD24
histone acetylation (GO:0016573)	0.234494	0.317626	JADE2
extrinsic apoptotic signaling pathway (GO:0097191)	0.237375	0.320457	CD70
sterol homeostasis (GO:0055092)	0.237375	0.320457	CD24
granulocyte chemotaxis (GO:0071621)	0.240245	0.322718	CXCL1
response to molecule of bacterial origin (GO:0002237)	0.240245	0.322718	CD24
positive regulation of synaptic transmission (GO:0050806)	0.240245	0.322718	PTK2B
regulation of cytokine-mediated signaling pathway (GO:0001959)	0.243105	0.325479	CD24
negative regulation of protein binding (GO:0032091)	0.243105	0.325479	DKK1
positive regulation of signal transduction (GO:0009967)	0.243836	0.32592	PTK2B;WNT7A
positive regulation of lymphocyte proliferation (GO:0050671)	0.245954	0.326615	CD70
integrin-mediated signaling pathway (GO:0007229)	0.245954	0.326615	PTK2B
positive regulation of T cell activation (GO:0050870)	0.245954	0.326615	CD70
regulation of cell division (GO:0051302)	0.248792	0.326615	CALM1
cell morphogenesis involved in neuron differentiation (GO:0048667)	0.248792	0.326615	WNT7A
regulation of epithelial to mesenchymal transition (GO:0010717)	0.248792	0.326615	LOXL2
cellular response to hormone stimulus (GO:0032870)	0.248792	0.326615	SOCS2
regulation of RNA splicing (GO:0043484)	0.248792	0.326615	FAM50A
regulation of T cell proliferation (GO:0042129)	0.248792	0.326615	CD70
positive regulation of interleukin-6 production (GO:0032755)	0.248792	0.326615	IL33
water-soluble vitamin metabolic process (GO:0006767)	0.248792	0.326615	PRSS3
neutrophil migration (GO:1990266)	0.25162	0.3282	CXCL1
positive regulation of phosphatidylinositol 3-kinase signaling (GO:0014068)	0.25162	0.3282	CSF3
positive regulation of protein modification by small protein conjugation or removal (GO:1903322)	0.25162	0.3282	HUWE1
positive regulation of tumor necrosis factor production (GO:0032760)	0.25162	0.3282	IL33
positive regulation of cell differentiation (GO:0045597)	0.252171	0.32839	CSF3;LOXL2
protein modification process (GO:0036211)	0.254437	0.330279	LOXL2
negative regulation of protein serine/threonine kinase activity (GO:0071901)	0.254437	0.330279	CDKN2A
cellular component assembly (GO:0022607)	0.256342	0.331796	PTK2B;WNT7A
axon development (GO:0061564)	0.257244	0.331796	WNT7A
regulation of ion transport (GO:0043269)	0.257244	0.331796	STC1
regulation of neuron differentiation (GO:0045664)	0.257244	0.331796	DKK1
negative regulation of cell cycle (GO:0045786)	0.26004	0.334338	CDKN2A
regulation of NIK/NF-kappaB signaling (GO:1901222)	0.26004	0.334338	TMSB4X
regulation of interleukin-8 production (GO:0032677)	0.262826	0.33685	TMSB4X
positive regulation of tumor necrosis factor superfamily cytokine production (GO:1903557)	0.262826	0.33685	IL33
regulation of cyclin-dependent protein serine/threonine kinase activity (GO:0000079)	0.265602	0.338799	CDKN2A
regulation of G protein-coupled receptor signaling pathway (GO:0008277)	0.265602	0.338799	CALM1
positive regulation of protein ubiquitination (GO:0031398)	0.265602	0.338799	HUWE1
positive regulation of cell migration (GO:0030335)	0.267472	0.340648	SEMA4B;PTK2B
regulation of interleukin-1 beta production (GO:0032651)	0.268367	0.340717	SERPINB1
long-chain fatty acid metabolic process (GO:0001676)	0.268367	0.340717	FADS2
regulation of cytokinesis (GO:0032465)	0.271122	0.343676	CALM1
negative regulation of apoptotic process (GO:0043066)	0.273683	0.34446	SOCS2;PTK2B;DKK1
B cell activation (GO:0042113)	0.273867	0.34446	CD70
G1/S transition of mitotic cell cycle (GO:0000082)	0.273867	0.34446	CDKN2A
positive regulation of protein catabolic process (GO:0045732)	0.273867	0.34446	HUWE1
Wnt signaling pathway, planar cell polarity pathway (GO:0060071)	0.273867	0.34446	WNT7A
positive regulation of MAPK cascade (GO:0043410)	0.274429	0.344632	PTK2B;CD24
negative regulation of phosphorylation (GO:0042326)	0.276602	0.346287	CDKN2A
regulation of neuron death (GO:1901214)	0.276602	0.346287	DKK1
sodium ion transmembrane transport (GO:0035725)	0.279326	0.349158	SLC6A14
negative regulation of binding (GO:0051100)	0.282041	0.349851	DKK1
regulation of establishment of planar polarity (GO:0090175)	0.282041	0.349851	WNT7A
sensory perception of mechanical stimulus (GO:0050954)	0.282041	0.349851	SERPINB6
positive regulation of neuron projection development (GO:0010976)	0.282041	0.349851	PTK2B
metal ion transport (GO:0030001)	0.282041	0.349851	TUSC3
positive regulation of transcription, DNA-templated (GO:0045893)	0.282998	0.350503	EIF5A;IL33;CSF3;WNT7A;LMO7;HOXC10
collagen fibril organization (GO:0030199)	0.284745	0.35159	LOXL2
positive regulation of inflammatory response (GO:0050729)	0.284745	0.35159	IL33
positive regulation of binding (GO:0051099)	0.287439	0.353838	CSF3
sodium ion transport (GO:0006814)	0.287439	0.353838	SLC6A14
regulation of actin cytoskeleton organization (GO:0032956)	0.290123	0.35606	PTK2B
sensory perception of sound (GO:0007605)	0.290123	0.35606	SERPINB6
proteolysis (GO:0006508)	0.292505	0.357177	MMP1;PRSS3
positive regulation of cellular component biogenesis (GO:0044089)	0.292797	0.357177	MMP1
retinoid metabolic process (GO:0001523)	0.292797	0.357177	ALDH1A3
positive regulation of transmembrane receptor protein serine/threonine kinase signaling pathway (GO:0090100)	0.292797	0.357177	RBPMS
regulation of heart contraction (GO:0008016)	0.295462	0.359345	CALM1
positive regulation of peptidyl-serine phosphorylation (GO:0033138)	0.295462	0.359345	CSF3
negative regulation of MAPK cascade (GO:0043409)	0.298116	0.361488	DUSP4
positive regulation of epithelial cell migration (GO:0010634)	0.298116	0.361488	PTK2B
regulation of apoptotic process (GO:0042981)	0.303111	0.366996	SOCS2;STK17A;PTK2B;DKK1
calcium ion homeostasis (GO:0055074)	0.30602	0.369413	STC1
regulation of MAP kinase activity (GO:0043405)	0.30602	0.369413	CD24
negative regulation of neuron death (GO:1901215)	0.308635	0.370912	PTK2B
regulation of neuron apoptotic process (GO:0043523)	0.308635	0.370912	PTK2B
positive regulation of defense response (GO:0031349)	0.308635	0.370912	IL33
organic acid transport (GO:0015849)	0.313836	0.376046	SLC6A14
positive regulation of translation (GO:0045727)	0.313836	0.376046	EIF5A
cellular response to chemical stress (GO:0062197)	0.316422	0.378585	SERPINB6
regulation of cell death (GO:0010941)	0.318999	0.379426	DKK1
regulation of protein catabolic process (GO:0042176)	0.318999	0.379426	HUWE1
positive regulation of cellular protein metabolic process (GO:0032270)	0.318999	0.379426	WNT7A
intrinsic apoptotic signaling pathway (GO:0097193)	0.318999	0.379426	CD24
cellular metal ion homeostasis (GO:0006875)	0.324123	0.384955	STC1
positive regulation of cellular metabolic process (GO:0031325)	0.326671	0.387023	WNT7A
protein processing (GO:0016485)	0.329209	0.387023	PRSS3
regulation of cell cycle process (GO:0010564)	0.329209	0.387023	CALM1
chromosome organization (GO:0051276)	0.329209	0.387023	FAM50A
peptidyl-lysine modification (GO:0018205)	0.329209	0.387023	LOXL2
regulation of phosphatidylinositol 3-kinase signaling (GO:0014066)	0.329209	0.387023	CSF3
small GTPase mediated signal transduction (GO:0007264)	0.329209	0.387023	CDKN2A
protein polyubiquitination (GO:0000209)	0.329841	0.387204	HUWE1;LMO7
negative regulation of transmembrane receptor protein serine/threonine kinase signaling pathway (GO:0090101)	0.334257	0.391821	DKK1
regulation of protein ubiquitination (GO:0031396)	0.336767	0.394193	HUWE1
regulation of interleukin-6 production (GO:0032675)	0.339268	0.395976	IL33
regulation of protein kinase activity (GO:0045859)	0.339268	0.395976	PTK2B
cellular divalent inorganic cation homeostasis (GO:0072503)	0.341759	0.396598	STC1
regulation of protein serine/threonine kinase activity (GO:0071900)	0.341759	0.396598	CALM1
Fc-epsilon receptor signaling pathway (GO:0038095)	0.341759	0.396598	CALM1
regulation of Wnt signaling pathway (GO:0030111)	0.341759	0.396598	DKK1
protein-containing complex subunit organization (GO:0043933)	0.344242	0.398337	PTK2B
Fc receptor signaling pathway (GO:0038093)	0.344242	0.398337	CALM1
activation of protein kinase activity (GO:0032147)	0.349178	0.400615	PTK2B
negative regulation of cell motility (GO:2000146)	0.349178	0.400615	STC1
cellular response to transforming growth factor beta stimulus (GO:0071560)	0.349178	0.400615	WNT7A
positive regulation of cellular component organization (GO:0051130)	0.349178	0.400615	MMP1
histone modification (GO:0016570)	0.349178	0.400615	HUWE1
positive regulation of kinase activity (GO:0033674)	0.349178	0.400615	PTK2B
regulation of protein-containing complex assembly (GO:0043254)	0.354078	0.40509	MMP1
sphingolipid metabolic process (GO:0006665)	0.354078	0.40509	GM2A
positive regulation of cell projection organization (GO:0031346)	0.356515	0.407302	PTK2B
positive regulation of protein-containing complex assembly (GO:0031334)	0.358942	0.409497	MMP1
cytoskeleton organization (GO:0007010)	0.363769	0.414421	SH3KBP1
protein homooligomerization (GO:0051260)	0.36617	0.416569	ALDH1A3
positive regulation of epithelial cell proliferation (GO:0050679)	0.370943	0.421408	WNT7A
positive regulation of multicellular organismal process (GO:0051240)	0.372049	0.422073	IL33;LOXL2
regulation of tumor necrosis factor production (GO:0032680)	0.373317	0.422918	IL33
phosphatidylinositol biosynthetic process (GO:0006661)	0.378038	0.427072	SOCS2
synapse organization (GO:0050808)	0.378038	0.427072	DKK1
positive regulation of macromolecule biosynthetic process (GO:0010557)	0.385053	0.433787	IL33
muscle contraction (GO:0006936)	0.385053	0.433787	CALM1
Golgi organization (GO:0007030)	0.387374	0.435796	HUWE1
cellular response to hypoxia (GO:0071456)	0.389686	0.437789	AQP3
regulation of cell adhesion (GO:0030155)	0.394285	0.44173	PTK2B
RNA metabolic process (GO:0016070)	0.394285	0.44173	RBPMS
cellular calcium ion homeostasis (GO:0006874)	0.40112	0.448147	STC1
organic substance transport (GO:0071702)	0.40112	0.448147	GM2A
regulation of cellular component organization (GO:0051128)	0.407878	0.45382	SOCS2
positive regulation of response to external stimulus (GO:0032103)	0.407878	0.45382	IL33
protein dephosphorylation (GO:0006470)	0.407878	0.45382	DUSP4
neuron projection morphogenesis (GO:0048812)	0.410114	0.455058	WNT7A
enzyme linked receptor protein signaling pathway (GO:0007167)	0.410114	0.455058	PTK2B
Ras protein signal transduction (GO:0007265)	0.414561	0.458735	CDKN2A
protein localization to organelle (GO:0033365)	0.414561	0.458735	SNX10
nitrogen compound transport (GO:0071705)	0.416772	0.459925	SLC6A14
monocarboxylic acid metabolic process (GO:0032787)	0.416772	0.459925	ALDH1A3
positive regulation of macromolecule metabolic process (GO:0010604)	0.423621	0.466848	IL33;DKK1
positive regulation of intracellular protein transport (GO:0090316)	0.427704	0.470707	HUWE1
regulation of G2/M transition of mitotic cell cycle (GO:0010389)	0.429866	0.471805	FHL1
positive regulation of hydrolase activity (GO:0051345)	0.429866	0.471805	CALM1
regulation of cytokine production (GO:0001817)	0.432021	0.473527	IL33
dephosphorylation (GO:0016311)	0.438435	0.479908	DUSP4
phosphorylation (GO:0016310)	0.444168	0.485528	STK17A;PTK2B
regulation of cell differentiation (GO:0045595)	0.444777	0.485538	CD24
regulation of transcription by RNA polymerase II (GO:0006357)	0.4476	0.487784	EIF5A;IL33;CSF3;CDKN2A;WNT7A;LMO7;DKK1;HOXC10;LOXL2
cellular response to growth factor stimulus (GO:0071363)	0.448966	0.487784	WNT7A
skeletal system development (GO:0001501)	0.448966	0.487784	STC1
transmembrane receptor protein tyrosine kinase signaling pathway (GO:0007169)	0.449243	0.487784	SOCS2;PTK2B
protein autophosphorylation (GO:0046777)	0.451049	0.489089	PTK2B
positive regulation of protein kinase B signaling (GO:0051897)	0.455191	0.492653	CSF3
protein modification by small protein conjugation (GO:0032446)	0.455552	0.492653	HUWE1;LMO7
negative regulation of canonical Wnt signaling pathway (GO:0090090)	0.463384	0.499788	DKK1
regulation of neuron projection development (GO:0010975)	0.463384	0.499788	PTK2B
regulation of MAPK cascade (GO:0043408)	0.465413	0.501309	CD24
organelle organization (GO:0006996)	0.469287	0.504811	SH3KBP1;HUWE1
neuron projection development (GO:0031175)	0.475445	0.510128	WNT7A
negative regulation of transcription by RNA polymerase II (GO:0000122)	0.47549	0.510128	IL33;DKK1;LOXL2
positive regulation of ERK1 and ERK2 cascade (GO:0070374)	0.477429	0.511531	PTK2B
negative regulation of transcription, DNA-templated (GO:0045892)	0.478275	0.51176	IL33;CDKN2A;DKK1;LOXL2
cation transport (GO:0006812)	0.481375	0.51372	SLC6A14
neuron differentiation (GO:0030182)	0.481375	0.51372	WNT7A
regulation of intracellular signal transduction (GO:1902531)	0.490113	0.522357	TMSB4X;CD24
RNA processing (GO:0006396)	0.491112	0.522734	RBPMS
negative regulation of cytokine production (GO:0001818)	0.496867	0.528166	TMSB4X
endoplasmic reticulum to Golgi vesicle-mediated transport (GO:0006888)	0.502558	0.533515	CD55
negative regulation of cell differentiation (GO:0045596)	0.51375	0.54397	PTK2B
negative regulation of Wnt signaling pathway (GO:0030178)	0.51375	0.54397	DKK1
negative regulation of nucleic acid-templated transcription (GO:1903507)	0.522143	0.552135	CDKN2A;LOXL2
negative regulation of intracellular signal transduction (GO:1902532)	0.526493	0.55601	TMSB4X
regulation of macromolecule metabolic process (GO:0060255)	0.530073	0.559062	DKK1
generation of neurons (GO:0048699)	0.533627	0.562078	WNT7A
proteasomal protein catabolic process (GO:0010498)	0.538907	0.566902	HUWE1
regulation of protein kinase B signaling (GO:0051896)	0.542395	0.569469	CSF3
positive regulation of gene expression (GO:0010628)	0.542754	0.569469	IL33;DKK1
mitotic cell cycle phase transition (GO:0044772)	0.545856	0.571984	CDKN2A
positive regulation of protein modification process (GO:0031401)	0.554397	0.580183	CALM1
extracellular structure organization (GO:0043062)	0.557769	0.582827	MMP1
protein phosphorylation (GO:0006468)	0.558363	0.582827	STK17A;PTK2B
external encapsulating structure organization (GO:0045229)	0.559445	0.583206	MMP1
cilium organization (GO:0044782)	0.577478	0.60123	SNX10
inflammatory response (GO:0006954)	0.580677	0.603785	CXCL1
apoptotic process (GO:0006915)	0.582268	0.604663	PTK2B
protein ubiquitination (GO:0016567)	0.589504	0.611393	HUWE1;LMO7
anterograde trans-synaptic signaling (GO:0098916)	0.602414	0.623983	CALM1
positive regulation of DNA-binding transcription factor activity (GO:0051091)	0.605427	0.626304	CSF3
negative regulation of cellular macromolecule biosynthetic process (GO:2000113)	0.612045	0.632343	CDKN2A;LOXL2
regulation of canonical Wnt signaling pathway (GO:0060828)	0.615796	0.635407	DKK1
protein-containing complex assembly (GO:0065003)	0.635735	0.653484	PTK2B
negative regulation of signal transduction (GO:0009968)	0.635735	0.653484	DKK1
protein deubiquitination (GO:0016579)	0.635735	0.653484	IL33
inorganic cation transmembrane transport (GO:0098662)	0.645318	0.662494	SLC6A14
protein modification by small protein removal (GO:0070646)	0.64801	0.664415	IL33
plasma membrane bounded cell projection assembly (GO:0120031)	0.650682	0.666311	SNX10
positive regulation of programmed cell death (GO:0043068)	0.66117	0.676197	STK17A
regulation of cell cycle (GO:0051726)	0.673845	0.688291	CDKN2A
DNA repair (GO:0006281)	0.676323	0.689952	HUWE1
innate immune response (GO:0045087)	0.681224	0.694077	PTK2B
MAPK cascade (GO:0000165)	0.682438	0.694441	CALM1
chemical synaptic transmission (GO:0007268)	0.686052	0.697242	CALM1
positive regulation of apoptotic process (GO:0043065)	0.690807	0.701195	STK17A
cilium assembly (GO:0060271)	0.695492	0.705067	SNX10
proteasome-mediated ubiquitin-dependent protein catabolic process (GO:0043161)	0.703521	0.712315	HUWE1
positive regulation of cytokine production (GO:0001819)	0.718959	0.727038	IL33
supramolecular fiber organization (GO:0097435)	0.735633	0.742971	LOXL2
ubiquitin-dependent protein catabolic process (GO:0006511)	0.738649	0.745088	HUWE1
gene expression (GO:0010467)	0.740641	0.746168	RBPMS
regulation of gene expression (GO:0010468)	0.777217	0.782045	IL33;DKK1;FAM50A
organelle assembly (GO:0070925)	0.800899	0.804873	SNX10
nervous system development (GO:0007399)	0.817031	0.820068	CXCL1
positive regulation of nucleic acid-templated transcription (GO:1903508)	0.856983	0.859105	WNT7A
positive regulation of intracellular signal transduction (GO:1902533)	0.875052	0.876134	CSF3
regulation of transcription, DNA-templated (GO:0006355)	0.974788	0.974788	CDKN2A;WNT7A;HOXC10;LOXL2
