# Supplementary material for: Differential transcriptional invasion signatures from patient derived organoid models define a functional prognostic tool for head and neck cancer
Source: Oncogene. 2024 Jun 28;43(32):2463–74. doi: 10.1038/s41388-024-03091-4 (PMC11315671; doi:10.1038/s41388-024-03091-4)
Supplement: Supplementary file 5 — Supplementary_Table_4 [file 41388_2024_3091_MOESM5_ESM.xlsx]

## Sheet: Supplementary_Table_4_GSEA_Col
Supplementary Table 4
Supplementary Table 4: GSEA of collective invasion according to GO term: Biological Processes
Term	P-value	Adjusted P-value	Genes
regulation of cell migration (GO:0030334)	5.37358e-08	7.59825e-05	CD74;KANK1;NGFR;JAG1;RCC2;SERPINE1;PDGFB;PTPRK;CLDN1;SORL1;THBS1;MDK;PDPN;SGK1
extracellular structure organization (GO:0043062)	3.20965e-07	0.000157868	SPARC;ITGA2;SERPINE1;TNC;PDGFB;ITGAV;TGFBI;ITGB6;AGRN;THBS1
external encapsulating structure organization (GO:0045229)	3.34939e-07	0.000157868	SPARC;ITGA2;SERPINE1;TNC;PDGFB;ITGAV;TGFBI;ITGB6;AGRN;THBS1
extracellular matrix organization (GO:0030198)	8.22713e-07	0.000290829	SPARC;ITGA2;SERPINE1;TNC;PDGFB;KLK5;ITGAV;TGFBI;ITGB6;AGRN;THBS1
cell-matrix adhesion (GO:0007160)	1.89045e-05	0.0053462	BCAM;RCC2;ITGA2;ITGAV;PTPRK;ITGB6
negative regulation of cell-matrix adhesion (GO:0001953)	2.76599e-05	0.00651851	JAG1;RCC2;SERPINE1;THBS1
negative regulation of cell motility (GO:2000146)	3.97434e-05	0.00802816	CD74;KANK1;NGFR;JAG1;SERPINE1;PTPRK
negative regulation of cell-substrate adhesion (GO:0010812)	6.79566e-05	0.0106767	KANK1;JAG1;RCC2;THBS1
positive regulation of wound healing (GO:0090303)	6.79566e-05	0.0106767	KANK1;SERPINE1;CLDN1;THBS1
positive regulation of epithelial to mesenchymal transition (GO:0010718)	8.25292e-05	0.0116696	SMAD2;JAG1;MDK;PDPN
positive regulation of chemotaxis (GO:0050921)	0.000108474	0.0139439	MDK;PDGFB;THBS1;MET
negative regulation of Rho protein signal transduction (GO:0035024)	0.000124376	0.0146557	KANK1;HEG1;MET
negative regulation of cell migration (GO:0030336)	0.000145363	0.015811	CD74;KANK1;NGFR;JAG1;SERPINE1;PTPRK
regulation of smooth muscle cell migration (GO:0014910)	0.000172375	0.0167215	SERPINE1;PDGFB;SORL1
regulation of substrate adhesion-dependent cell spreading (GO:1900024)	0.000177385	0.0167215	KANK1;MDK;RCC2;PDPN
negative regulation of plasminogen activation (GO:0010757)	0.000296531	0.0262059	SERPINE1;THBS1
negative regulation of blood vessel endothelial cell proliferation involved in sprouting angiogenesis (GO:1903588)	0.000443198	0.0288888	NGFR;THBS1
free ubiquitin chain polymerization (GO:0010994)	0.000443198	0.0288888	UBE2C;UBE2S
positive regulation of extrinsic apoptotic signaling pathway via death domain receptors (GO:1902043)	0.000443198	0.0288888	PMAIP1;THBS1
regulation of mitotic cell cycle (GO:0007346)	0.000455253	0.0288888	BTG3;UBE2C;UBE2S;CDK1;PIM3;MKI67
positive regulation of fibroblast proliferation (GO:0048146)	0.000479746	0.0288888	CD74;CDK6;PDGFB
positive regulation of response to wounding (GO:1903036)	0.000479746	0.0288888	KANK1;MDK;CLDN1
regulated exocytosis (GO:0045055)	0.000482993	0.0288888	SPARC;SYNGR2;SERPINE1;PDGFB;THBS1;TUBA4A
positive regulation of signal transduction (GO:0009967)	0.000490333	0.0288888	CD74;KANK1;JAG1;KLK5;TSPAN5;ITGAV;SORL1
regulation of myeloid cell differentiation (GO:0045637)	0.000538086	0.0304341	CSF2;CDK6;MYL9;THBS1
regulation of transforming growth factor beta activation (GO:1901388)	0.000618248	0.0322195	ITGAV;ITGB6
regulation of transforming growth factor beta1 production (GO:0032908)	0.000618248	0.0322195	LAPTM4B;THBS1
platelet degranulation (GO:0002576)	0.000638011	0.0322195	SPARC;SERPINE1;PDGFB;THBS1;TUBA4A
negative regulation of epithelial cell proliferation (GO:0050680)	0.000668398	0.0325902	SPARC;CDK6;PTPRK;THBS1
negative regulation of cell adhesion (GO:0007162)	0.000704176	0.0331902	JAG1;MDK;SERPINE1;TGFBI
integrin-mediated signaling pathway (GO:0007229)	0.000779765	0.0355673	ITGA2;RCC2;ITGAV;ITGB6
negative regulation of Ras protein signal transduction (GO:0046580)	0.000932039	0.038318	KANK1;HEG1;MET
negative regulation of extrinsic apoptotic signaling pathway (GO:2001237)	0.000993542	0.038318	CSF2;SERPINE1;ITGAV;THBS1
skin development (GO:0043588)	0.000993542	0.038318	ERRFI1;JAG1;CLDN1;MET
regulation of cell population proliferation (GO:0042127)	0.00101276	0.038318	BTG3;NTRK2;CSF2;JAG1;CDK6;PDPN;PDGFB;HMGB2;ITGAV;PTPRK;SGK1;THBS1
negative regulation of fibrinolysis (GO:0051918)	0.00105226	0.038318	SERPINE1;THBS1
unsaturated fatty acid biosynthetic process (GO:0006636)	0.00105226	0.038318	FADS3;SCD5
mitotic cell cycle phase transition (GO:0044772)	0.00105355	0.038318	WEE1;CDK6;UBE2C;UBE2S;CDK1;TUBA4A
negative regulation of nucleic acid-templated transcription (GO:1903507)	0.00105686	0.038318	SMAD2;CENPF;CSF2;BASP1;PDGFB;HMGB2;PTPRK;DKK3;GLIS2
negative regulation of endothelial cell proliferation (GO:0001937)	0.00109769	0.0388033	NGFR;SPARC;THBS1
negative regulation of programmed cell death (GO:0043069)	0.00122004	0.041182	CD74;NGFR;PDPN;CDK1;PIM3;MET;THBS1;BIRC3
positive regulation of endothelial cell migration (GO:0010595)	0.0013008	0.041182	SPARC;PDGFB;MET;THBS1
adrenal gland development (GO:0030325)	0.0013106	0.041182	MDK;DKK3
positive regulation of coagulation (GO:0050820)	0.0013106	0.041182	SERPINE1;THBS1
positive regulation of hemostasis (GO:1900048)	0.0013106	0.041182	SERPINE1;THBS1
negative regulation of apoptotic process (GO:0043066)	0.00143603	0.0441423	CD74;NGFR;NTRK2;MDK;PDPN;CDK1;PIM3;THBS1;BIRC3
regulation of extrinsic apoptotic signaling pathway via death domain receptors (GO:1902041)	0.0015898	0.0460589	SERPINE1;PMAIP1;THBS1
regulation of lamellipodium morphogenesis (GO:2000392)	0.0015961	0.0460589	KANK1;PDPN
response to sterol (GO:0036314)	0.0015961	0.0460589	SMAD2;INSIG1
regulation of endothelial cell proliferation (GO:0001936)	0.00166901	0.0471996	SPARC;HMGB2;PDGFB;THBS1
regulation of leukocyte cell-cell adhesion (GO:1903037)	0.00190845	0.0490646	MDK;ASS1
regulation of plasminogen activation (GO:0010755)	0.00190845	0.0490646	SERPINE1;THBS1
exit from mitosis (GO:0010458)	0.00190845	0.0490646	UBE2C;UBE2S
glomerular visceral epithelial cell differentiation (GO:0072112)	0.00190845	0.0490646	JAG1;BASP1
positive regulation of ubiquitin protein ligase activity (GO:1904668)	0.00190845	0.0490646	UBE2C;UBE2S
regulation of fibroblast proliferation (GO:0048145)	0.00206897	0.0500416	CD74;CDK6;PDGFB
negative regulation of transcription, DNA-templated (GO:0045892)	0.00211361	0.0500416	SMAD2;CBX6;TENM2;CSF2;PARP1;PDGFB;HMGB2;NEDD4L;PTPRK;DKK3;GLIS2;CENPF;BASP1
regulation of wound healing (GO:0061041)	0.00220126	0.0500416	KANK1;SERPINE1;CLDN1
negative regulation of cell morphogenesis involved in differentiation (GO:0010771)	0.00224736	0.0500416	KANK1;RCC2
regulation of fibrinolysis (GO:0051917)	0.00224736	0.0500416	SERPINE1;THBS1
negative regulation of substrate adhesion-dependent cell spreading (GO:1900025)	0.00224736	0.0500416	KANK1;RCC2
regulation of protein exit from endoplasmic reticulum (GO:0070861)	0.00224736	0.0500416	INSIG1;SORL1
entry into host (GO:0044409)	0.00224736	0.0500416	ITGAV;MET
regulation of transforming growth factor beta receptor signaling pathway (GO:0017015)	0.00226497	0.0500416	SMAD2;PEG10;THBS1;DKK3
epithelial cell differentiation (GO:0030855)	0.00234851	0.051089	TAGLN;JAG1;BASP1;CDK1
negative regulation of coagulation (GO:0050819)	0.00261252	0.0543251	PROCR;SERPINE1
positive regulation of macrophage chemotaxis (GO:0010759)	0.00261252	0.0543251	MDK;THBS1
protein localization to kinetochore (GO:0034501)	0.00261252	0.0543251	RCC2;CDK1
positive regulation of multicellular organismal process (GO:0051240)	0.00298475	0.0562387	SMAD2;CADM1;MDK;SERPINE1;PDPN;PDGFB;SORL1
regulation of endothelial cell chemotaxis (GO:2001026)	0.00300366	0.0562387	THBS1;MET
negative regulation of protein processing (GO:0010955)	0.00300366	0.0562387	SERPINE1;THBS1
cellular sodium ion homeostasis (GO:0006883)	0.00300366	0.0562387	NEDD4L;ATP1B1
neurotrophin TRK receptor signaling pathway (GO:0048011)	0.00300366	0.0562387	NGFR;NTRK2
macrophage differentiation (GO:0030225)	0.00300366	0.0562387	CSF2;PARP1
prostanoid biosynthetic process (GO:0046457)	0.00300366	0.0562387	CD74;PTGS1
positive regulation of intracellular signal transduction (GO:1902533)	0.00319074	0.0562387	CD74;NTRK2;PDGFB;MIB2;PMAIP1;ITGAV;MET;THBS1;BIRC3
negative regulation of cellular macromolecule biosynthetic process (GO:2000113)	0.00322947	0.0562387	SMAD2;CENPF;CSF2;BASP1;PDGFB;HMGB2;PTPRK;DKK3;GLIS2
regulation of megakaryocyte differentiation (GO:0045652)	0.00327482	0.0562387	HMGB2;MYL9;THBS1
positive regulation of leukocyte chemotaxis (GO:0002690)	0.00327482	0.0562387	MDK;SERPINE1;THBS1
unsaturated fatty acid metabolic process (GO:0033559)	0.00327482	0.0562387	FADS3;SCD5;PTGS1
negative regulation of cell-substrate junction organization (GO:0150118)	0.00342046	0.0562387	RCC2;THBS1
negative regulation of focal adhesion assembly (GO:0051895)	0.00342046	0.0562387	RCC2;THBS1
regulation of blood vessel endothelial cell proliferation involved in sprouting angiogenesis (GO:1903587)	0.00342046	0.0562387	NGFR;THBS1
regulation of monocyte differentiation (GO:0045655)	0.00342046	0.0562387	CD74;CDK6
T cell mediated immunity (GO:0002456)	0.00342046	0.0562387	JAG1;CADM1
positive regulation of small molecule metabolic process (GO:0062013)	0.00342046	0.0562387	PMAIP1;ADM
Rho protein signal transduction (GO:0007266)	0.00363086	0.0590119	NGFR;PDPN;CTNNAL1
regulation of mitotic cell cycle phase transition (GO:1901990)	0.00384287	0.0600196	CENPF;UBE2C;UBE2S;CDK1;TUBA4A
positive regulation of blood coagulation (GO:0030194)	0.00386265	0.0600196	SERPINE1;THBS1
positive regulation of smooth muscle cell migration (GO:0014911)	0.00386265	0.0600196	MDK;PDGFB
negative regulation of amyloid-beta formation (GO:1902430)	0.00386265	0.0600196	NTRK2;SORL1
positive regulation of mitotic cell cycle phase transition (GO:1901992)	0.00400966	0.0616267	UBE2C;RCC2;CDK1
regulation of transforming growth factor beta production (GO:0071634)	0.00432993	0.0658336	ITGAV;ITGB6
positive regulation of cell population proliferation (GO:0008284)	0.00467563	0.0675085	CD74;NTRK2;CSF2;CDK6;MDK;PDGFB;ITGAV;THBS1
positive regulation of epithelial cell proliferation (GO:0050679)	0.00476297	0.0675085	MDK;PDGFB;HMGB2;CLDN1
establishment of skin barrier (GO:0061436)	0.00482203	0.0675085	CLDN1;MET
regulation of water loss via skin (GO:0033561)	0.00482203	0.0675085	CLDN1;MET
positive regulation of macrophage migration (GO:1905523)	0.00482203	0.0675085	MDK;THBS1
positive regulation of neutrophil chemotaxis (GO:0090023)	0.00482203	0.0675085	CD74;MDK
prostaglandin biosynthetic process (GO:0001516)	0.00482203	0.0675085	CD74;PTGS1
negative regulation of amyloid precursor protein catabolic process (GO:1902992)	0.00482203	0.0675085	NTRK2;SORL1
amyloid fibril formation (GO:1990000)	0.00505901	0.0701318	TSPAN5;TGFBI;SORL1
cellular monovalent inorganic cation homeostasis (GO:0030004)	0.00533866	0.0712158	NEDD4L;ATP1B1
regulation of granulocyte chemotaxis (GO:0071622)	0.00533866	0.0712158	MDK;THBS1
positive regulation of G2/M transition of mitotic cell cycle (GO:0010971)	0.00533866	0.0712158	RCC2;CDK1
mesoderm formation (GO:0001707)	0.00533866	0.0712158	SMAD2;ITGA2
regulation of cell-matrix adhesion (GO:0001952)	0.00552071	0.0729559	JAG1;CDK6;THBS1
negative regulation of response to wounding (GO:1903035)	0.00587955	0.074787	MDK;SERPINE1
neurotrophin signaling pathway (GO:0038179)	0.00587955	0.074787	NGFR;NTRK2
focal adhesion assembly (GO:0048041)	0.00587955	0.074787	RCC2;PTPRK
regulation of ubiquitin protein ligase activity (GO:1904666)	0.00587955	0.074787	UBE2C;UBE2S
regulation of cell cycle (GO:0051726)	0.00592372	0.074787	CENPF;CDK6;PIM3;PTPRK;THBS1;BIRC3
regulation of macrophage chemotaxis (GO:0010758)	0.0064444	0.0792381	MDK;THBS1
positive regulation of granulocyte chemotaxis (GO:0071624)	0.0064444	0.0792381	CD74;MDK
positive regulation of neutrophil migration (GO:1902624)	0.0064444	0.0792381	CD74;MDK
positive regulation of cell-substrate adhesion (GO:0010811)	0.00678296	0.0817598	CDK6;MDK;PDGFB
negative regulation of intracellular protein transport (GO:0090317)	0.00703296	0.0817598	LMAN1;INSIG1
regulation of cysteine-type endopeptidase activity (GO:2000116)	0.00703296	0.0817598	NGFR;BIRC3
regulation of mononuclear cell migration (GO:0071675)	0.00703296	0.0817598	MDK;THBS1
ERK1 and ERK2 cascade (GO:0070371)	0.00703296	0.0817598	CDK1;ITGAV
positive regulation of cell cycle G2/M phase transition (GO:1902751)	0.00703296	0.0817598	RCC2;CDK1
gland development (GO:0048732)	0.00705424	0.0817598	MDK;MET;DKK3
positive regulation of response to external stimulus (GO:0032103)	0.00730846	0.083798	MDK;SERPINE1;PDGFB;THBS1
positive regulation of cell motility (GO:2000147)	0.00754557	0.083798	MDK;PDPN;PDGFB;CLDN1;THBS1
regulation of Rho protein signal transduction (GO:0035023)	0.00761593	0.083798	KANK1;HEG1;MET
regulation of cellular response to transforming growth factor beta stimulus (GO:1903844)	0.00764494	0.083798	SMAD2;DKK3
regulation of keratinocyte proliferation (GO:0010837)	0.00764494	0.083798	MDK;PTPRK
endocrine system development (GO:0035270)	0.00764494	0.083798	MDK;DKK3
lymphocyte activation involved in immune response (GO:0002285)	0.00764494	0.083798	CD74;MDK
negative regulation of cell junction assembly (GO:1901889)	0.00828008	0.0886972	RCC2;THBS1
regulation of neutrophil chemotaxis (GO:0090022)	0.00828008	0.0886972	CD74;MDK
sodium ion homeostasis (GO:0055078)	0.00828008	0.0886972	NEDD4L;ATP1B1
regulation of epithelial to mesenchymal transition (GO:0010717)	0.00850679	0.0904406	SMAD2;MDK;PDPN
positive regulation of endothelial cell proliferation (GO:0001938)	0.00881676	0.0922517	MDK;HMGB2;PDGFB
regulation of potassium ion transmembrane transporter activity (GO:1901016)	0.0089381	0.0922517	NEDD4L;ATP1B1
glial cell development (GO:0021782)	0.0089381	0.0922517	CDK6;MDK
positive regulation of filopodium assembly (GO:0051491)	0.0089381	0.0922517	TENM2;AGRN
positive regulation of transferase activity (GO:0051347)	0.00907211	0.0929563	CD74;NTRK2;SORL1;MET
regulation of G2/M transition of mitotic cell cycle (GO:0010389)	0.0092837	0.0944399	CENPF;RCC2;CDK1;TUBA4A
regulation of blood coagulation (GO:0030193)	0.00961875	0.0971494	SERPINE1;THBS1
negative regulation of cell cycle (GO:0045786)	0.00978612	0.0974477	BTG3;CDK6;PTPRK
positive regulation of cell adhesion (GO:0045785)	0.00978612	0.0974477	MDK;PDGFB;ITGAV
amide transport (GO:0042886)	0.0103218	0.100655	PDPN;PLTP
regulation of DNA damage response, signal transduction by p53 class mediator (GO:0043516)	0.0103218	0.100655	CD74;PMAIP1
T cell activation involved in immune response (GO:0002286)	0.0103218	0.100655	CD74;MDK
positive regulation of cytokine production (GO:0001819)	0.0105576	0.10225	CD74;CSF2;CADM1;MDK;SERPINE1;SORL1
cellular protein modification process (GO:0006464)	0.0106847	0.102776	CDK6;PARP1;UBE2S;KLHL21;TNC;PDGFB;CDK1;PIM3;PTPRK;SGK1;THBS1;PRSS23
positive regulation of extrinsic apoptotic signaling pathway (GO:2001238)	0.0110468	0.104834	PMAIP1;THBS1
protein K11-linked ubiquitination (GO:0070979)	0.0110468	0.104834	UBE2C;UBE2S
anaphase-promoting complex-dependent catabolic process (GO:0031145)	0.0111716	0.105311	UBE2C;UBE2S;CDK1
regulation of cell cycle G2/M phase transition (GO:1902749)	0.0115348	0.108014	CENPF;CDK1;TUBA4A
regulation of macrophage activation (GO:0043030)	0.0117938	0.109713	CD74;THBS1
negative regulation of angiogenesis (GO:0016525)	0.0122814	0.112425	SPARC;SERPINE1;THBS1
regulation of macrophage derived foam cell differentiation (GO:0010743)	0.0125623	0.112425	CSF2;ITGAV
regulation of transmembrane receptor protein serine/threonine kinase signaling pathway (GO:0090092)	0.0125623	0.112425	SMAD2;DKK3
positive regulation of locomotion (GO:0040017)	0.0125623	0.112425	PDGFB;THBS1
positive regulation of ubiquitin-protein transferase activity (GO:0051443)	0.0125623	0.112425	UBE2C;UBE2S
prostaglandin metabolic process (GO:0006693)	0.0125623	0.112425	CD74;PTGS1
retrograde transport, endosome to Golgi (GO:0042147)	0.0126648	0.112629	LMAN1;RHOBTB3;TBC1D23
regulation of cysteine-type endopeptidase activity involved in apoptotic process (GO:0043281)	0.0130551	0.115375	NGFR;PMAIP1;THBS1
regulation of cell morphogenesis (GO:0022604)	0.0133521	0.116543	SPARC;PDPN
regulation of chemotaxis (GO:0050920)	0.0133521	0.116543	PDGFB;THBS1
sodium ion transport (GO:0006814)	0.0134522	0.116696	NEDD4L;ATP1B1;SGK1
apoptotic cell clearance (GO:0043277)	0.014163	0.12177	ITGAV;THBS1
peptidyl-serine modification (GO:0018209)	0.0142094	0.12177	PARP1;PDGFB;CDK1;SGK1
regulation of amyloid-beta formation (GO:1902003)	0.0149947	0.124938	NTRK2;SORL1
cell-substrate junction assembly (GO:0007044)	0.0149947	0.124938	RCC2;PTPRK
secondary alcohol biosynthetic process (GO:1902653)	0.0149947	0.124938	INSIG1;MSMO1
positive regulation of pri-miRNA transcription by RNA polymerase II (GO:1902895)	0.0149947	0.124938	NGFR;PDGFB
regulation of kinase activity (GO:0043549)	0.0151092	0.124938	CD74;NTRK2;MET
hemopoiesis (GO:0030097)	0.0151092	0.124938	CSF2;JAG1;PDGFB
regulation of cell cycle phase transition (GO:1901987)	0.0155407	0.126597	UBE2C;UBE2S;CDK1
negative regulation of cell cycle G1/S phase transition (GO:1902807)	0.015847	0.126597	WEE1;CDK6
negative regulation of neurogenesis (GO:0050768)	0.015847	0.126597	NGFR;SORL1
cholesterol biosynthetic process (GO:0006695)	0.015847	0.126597	INSIG1;MSMO1
respiratory system development (GO:0060541)	0.015847	0.126597	BASP1;PDPN
lung development (GO:0030324)	0.015847	0.126597	ERRFI1;PDPN
positive regulation of cell migration (GO:0030335)	0.0165507	0.13087	MDK;PDPN;PDGFB;CLDN1;THBS1
positive regulation of developmental process (GO:0051094)	0.016567	0.13087	BASP1;MDK;PDGFB;SORL1
negative regulation of neuron death (GO:1901215)	0.0168765	0.132575	NTRK2;MDK;SORL1
negative regulation of epithelial cell apoptotic process (GO:1904036)	0.0176123	0.135347	MDK;SERPINE1
negative regulation of G1/S transition of mitotic cell cycle (GO:2000134)	0.0176123	0.135347	WEE1;CDK6
regulation of erythrocyte differentiation (GO:0045646)	0.0176123	0.135347	CDK6;HMGB2
regulation of protein autophosphorylation (GO:0031952)	0.0176123	0.135347	ERRFI1;PDGFB
positive regulation of cell cycle process (GO:0090068)	0.0182749	0.139679	RCC2;PDGFB;KIF23
sterol biosynthetic process (GO:0016126)	0.0185248	0.140829	INSIG1;MSMO1
regulation of exit from mitosis (GO:0007096)	0.019457	0.146341	UBE2C;UBE2S
regulation of viral entry into host cell (GO:0046596)	0.019457	0.146341	CD74;IFITM2
protein phosphorylation (GO:0006468)	0.0197612	0.147843	SMAD2;NTRK2;CDK6;PDGFB;CDK1;PIM3;SGK1
positive regulation of cellular metabolic process (GO:0031325)	0.0202368	0.150604	PDGFB;CDK1;THBS1
negative regulation of blood coagulation (GO:0030195)	0.0204084	0.151086	SERPINE1;PDGFB
regulation of apoptotic process (GO:0042981)	0.0212089	0.155824	CD74;NGFR;PDPN;CDK1;PMAIP1;PIM3;SGK1;THBS1;BIRC3
negative regulation of cell-cell adhesion (GO:0022408)	0.021379	0.155824	JAG1;ASS1
regulation of filopodium assembly (GO:0051489)	0.021379	0.155824	TENM2;AGRN
negative regulation of transmembrane receptor protein serine/threonine kinase signaling pathway (GO:0090101)	0.0217815	0.157944	SMAD2;PEG10;SORL1
heterophilic cell-cell adhesion via plasma membrane cell adhesion molecules (GO:0007157)	0.0223685	0.158922	TENM2;CADM1
positive regulation of protein tyrosine kinase activity (GO:0061098)	0.0223685	0.158922	NTRK2;PDGFB
protein localization to membrane (GO:0072657)	0.0227288	0.158922	TSPAN5;ATP1B1;AGRN;TM9SF3
regulation of cell-substrate adhesion (GO:0010810)	0.0233766	0.158922	PDPN;PDGFB
positive regulation of axonogenesis (GO:0050772)	0.0233766	0.158922	NGFR;NTRK2
substantia nigra development (GO:0021762)	0.0233766	0.158922	BASP1;CKB
regulation of endothelial cell apoptotic process (GO:2000351)	0.0244031	0.158922	SERPINE1;THBS1
modification-dependent protein catabolic process (GO:0019941)	0.0250546	0.158922	UBE2C;UBE2S;RNF217;NEDD4L
positive regulation of kinase activity (GO:0033674)	0.0250596	0.158922	CD74;NTRK2;MET
regulation of insulin receptor signaling pathway (GO:0046626)	0.0254478	0.158922	KANK1;SORL1
regulation of pri-miRNA transcription by RNA polymerase II (GO:1902893)	0.0254478	0.158922	NGFR;PDGFB
positive regulation of Notch signaling pathway (GO:0045747)	0.0254478	0.158922	JAG1;TSPAN5
generation of neurons (GO:0048699)	0.0254556	0.158922	NTRK2;CDK6;HMGB2;MET
MAPK cascade (GO:0000165)	0.0260748	0.158922	CSF2;PDGFB;CDK1;ITGAV;MET
positive regulation of angiogenesis (GO:0045766)	0.0262081	0.158922	MDK;SERPINE1;THBS1
positive regulation of smooth muscle cell proliferation (GO:0048661)	0.0265105	0.158922	PDGFB;THBS1
positive regulation of cell projection organization (GO:0031346)	0.0267928	0.158922	NGFR;NTRK2;MDK
protein retention in Golgi apparatus (GO:0045053)	0.0272017	0.158922	SORL1
pulmonary artery morphogenesis (GO:0061156)	0.0272017	0.158922	JAG1
negative regulation of cGMP-mediated signaling (GO:0010754)	0.0272017	0.158922	THBS1
regulation of caveolin-mediated endocytosis (GO:2001286)	0.0272017	0.158922	NEDD4L
negative regulation of lipid transport (GO:0032369)	0.0272017	0.158922	ITGAV
cellular response to brain-derived neurotrophic factor stimulus (GO:1990416)	0.0272017	0.158922	NTRK2
negative regulation of regulatory T cell differentiation (GO:0045590)	0.0272017	0.158922	MDK
regulation of glomerular mesangial cell proliferation (GO:0072124)	0.0272017	0.158922	PDGFB
regulation of guanyl-nucleotide exchange factor activity (GO:1905097)	0.0272017	0.158922	MET
regulation of heart growth (GO:0060420)	0.0272017	0.158922	BASP1
negative regulation of transforming growth factor beta1 production (GO:0032911)	0.0272017	0.158922	LAPTM4B
regulation of inflammatory response to wounding (GO:0106014)	0.0272017	0.158922	MDK
chronic inflammatory response (GO:0002544)	0.0272017	0.158922	THBS1
diaphragm development (GO:0060539)	0.0272017	0.158922	BASP1
DNA double-strand break processing involved in repair via single-strand annealing (GO:0010792)	0.0272017	0.158922	RBBP8
regulation of nodal signaling pathway involved in determination of lateral mesoderm left/right asymmetry (GO:1900175)	0.0272017	0.158922	SMAD2
regulation of nucleotide-binding oligomerization domain containing signaling pathway (GO:0070424)	0.0272017	0.158922	BIRC3
dorsal/ventral axis specification (GO:0009950)	0.0272017	0.158922	SMAD2
double-strand break repair via single-strand annealing (GO:0045002)	0.0272017	0.158922	RBBP8
regulation of phosphatidylinositol biosynthetic process (GO:0010511)	0.0272017	0.158922	PDGFB
positive regulation of attachment of spindle microtubules to kinetochore (GO:0051987)	0.0272017	0.158922	RCC2
exocyst localization (GO:0051601)	0.0272017	0.158922	TNFAIP2
glomerular visceral epithelial cell migration (GO:0090521)	0.0272017	0.158922	KANK1
positive regulation of neutrophil extravasation (GO:2000391)	0.0272017	0.158922	MDK
positive regulation of prostaglandin biosynthetic process (GO:0031394)	0.0272017	0.158922	CD74
lymph node development (GO:0048535)	0.0272017	0.158922	PDPN
thorax and anterior abdomen determination (GO:0007356)	0.0272017	0.158922	BASP1
mitochondrial DNA repair (GO:0043504)	0.0272017	0.158922	PARP1
vesicle tethering to Golgi (GO:0099041)	0.0272017	0.158922	TBC1D23
zygotic determination of anterior/posterior axis, embryo (GO:0007354)	0.0272017	0.158922	BASP1
regulation of protein kinase B signaling (GO:0051896)	0.0275192	0.158922	NTRK2;PDGFB;MET;THBS1
regulation of protein localization to nucleus (GO:1900180)	0.0275909	0.158922	NGFR;CDK1
positive regulation of transcription by RNA polymerase II (GO:0045944)	0.0279444	0.158922	SMAD2;NGFR;JAG1;PARP1;SERPINE1;PDGFB;HMGB2;AGRN;MET;GLIS2
negative regulation of mitotic cell cycle (GO:0045930)	0.0286888	0.158922	BTG3;WEE1
positive regulation of blood vessel endothelial cell migration (GO:0043536)	0.0286888	0.158922	PDGFB;THBS1
positive regulation of endocytosis (GO:0045807)	0.0286888	0.158922	SERPINE1;NEDD4L
protein polyubiquitination (GO:0000209)	0.029777	0.158922	UBE2C;UBE2S;RNF217;MIB2;NEDD4L
regulation of smooth muscle cell proliferation (GO:0048660)	0.0298041	0.158922	PDGFB;THBS1
positive regulation of reactive oxygen species metabolic process (GO:2000379)	0.0298041	0.158922	PDGFB;THBS1
epithelium development (GO:0060429)	0.0298209	0.158922	ERRFI1;TAGLN;CDK1
amino acid transport (GO:0006865)	0.0309363	0.158922	PDPN;SLC7A11
regulation of cellular component movement (GO:0051270)	0.0309363	0.158922	CDK6;PDPN
organic hydroxy compound biosynthetic process (GO:1901617)	0.0309363	0.158922	INSIG1;MSMO1
cellular response to oxidative stress (GO:0034599)	0.031721	0.158922	PARP1;TXNRD1;PTPRK
regulation of axonogenesis (GO:0050770)	0.0320855	0.158922	NGFR;NTRK2
regulation of interleukin-12 production (GO:0032655)	0.0320855	0.158922	MDK;THBS1
negative regulation of cardiac muscle cell apoptotic process (GO:0010667)	0.0325534	0.158922	MDK
amylin receptor signaling pathway (GO:0097647)	0.0325534	0.158922	ADM
regulation of adipose tissue development (GO:1904177)	0.0325534	0.158922	SORL1
negative regulation of establishment of protein localization to mitochondrion (GO:1903748)	0.0325534	0.158922	LMAN1
aspartate metabolic process (GO:0006531)	0.0325534	0.158922	ASS1
astrocyte development (GO:0014002)	0.0325534	0.158922	CDK6
negative regulation of lamellipodium organization (GO:1902744)	0.0325534	0.158922	KANK1
regulation of digestive system process (GO:0044058)	0.0325534	0.158922	SGK1
cellular response to granulocyte macrophage colony-stimulating factor stimulus (GO:0097011)	0.0325534	0.158922	CSF2
regulation of glomerular filtration (GO:0003093)	0.0325534	0.158922	PDGFB
regulation of hepatocyte proliferation (GO:2000345)	0.0325534	0.158922	MDK
negative regulation of triglyceride metabolic process (GO:0090209)	0.0325534	0.158922	SORL1
regulation of hyaluronan biosynthetic process (GO:1900125)	0.0325534	0.158922	PDGFB
regulation of long-chain fatty acid import across plasma membrane (GO:0010746)	0.0325534	0.158922	THBS1
regulation of neutrophil extravasation (GO:2000389)	0.0325534	0.158922	MDK
regulation of nitric oxide mediated signal transduction (GO:0010749)	0.0325534	0.158922	THBS1
regulation of nuclease activity (GO:0032069)	0.0325534	0.158922	HMGB2
positive regulation of activin receptor signaling pathway (GO:0032927)	0.0325534	0.158922	SMAD2
glomerular epithelial cell differentiation (GO:0072311)	0.0325534	0.158922	BASP1
regulation of type 2 immune response (GO:0002828)	0.0325534	0.158922	CD74
positive regulation of endoplasmic reticulum stress-induced intrinsic apoptotic signaling pathway (GO:1902237)	0.0325534	0.158922	PMAIP1
glycolipid transport (GO:0046836)	0.0325534	0.158922	PLTP
renal filtration cell differentiation (GO:0061318)	0.0325534	0.158922	BASP1
response to granulocyte macrophage colony-stimulating factor (GO:0097012)	0.0325534	0.158922	CSF2
positive regulation of non-membrane spanning protein tyrosine kinase activity (GO:1903997)	0.0325534	0.158922	NTRK2
leukocyte chemotaxis involved in inflammatory response (GO:0002232)	0.0325534	0.158922	MDK
protein insertion into mitochondrial membrane involved in apoptotic signaling pathway (GO:0001844)	0.0325534	0.158922	PMAIP1
protein K27-linked ubiquitination (GO:0044314)	0.0325534	0.158922	UBE2S
protein K29-linked ubiquitination (GO:0035519)	0.0325534	0.158922	UBE2S
cellular response to oxygen-containing compound (GO:1901701)	0.0330416	0.158922	INSIG1;SERPINE1;PDGFB;HMGB2;PTPRK
positive regulation of developmental growth (GO:0048639)	0.0332513	0.158922	NEDD4L;AGRN
regulation of intracellular signal transduction (GO:1902531)	0.0337377	0.158922	NTRK2;RBBP8;CDK1;ITGAV;SGK1;BIRC3
negative regulation of cysteine-type endopeptidase activity (GO:2000117)	0.0344335	0.158922	NGFR;THBS1
G2/M transition of mitotic cell cycle (GO:0000086)	0.0350259	0.158922	WEE1;CDK1;TUBA4A
regulation of focal adhesion assembly (GO:0051893)	0.0356319	0.158922	RCC2;THBS1
cell cycle G2/M phase transition (GO:0044839)	0.0357075	0.158922	WEE1;CDK1;TUBA4A
negative regulation of cysteine-type endopeptidase activity involved in apoptotic process (GO:0043154)	0.0368463	0.158922	NGFR;THBS1
regulation of blood vessel endothelial cell migration (GO:0043535)	0.0368463	0.158922	PDGFB;THBS1
regulation of cell adhesion (GO:0030155)	0.0370912	0.158922	MDK;ITGAV;TGFBI
regulation of cell motility (GO:2000145)	0.0370912	0.158922	CDK6;RCC2;SGK1
positive regulation of peptidyl-tyrosine phosphorylation (GO:0050731)	0.0377932	0.158922	CD74;CSF2;PDGFB
regulation of aldosterone biosynthetic process (GO:0032347)	0.0378759	0.158922	DKK3
astrocyte differentiation (GO:0048708)	0.0378759	0.158922	CDK6
regulation of bone remodeling (GO:0046850)	0.0378759	0.158922	MDK
negative regulation of intracellular transport (GO:0032387)	0.0378759	0.158922	INSIG1
calcitonin family receptor signaling pathway (GO:0097646)	0.0378759	0.158922	ADM
negative regulation of low-density lipoprotein receptor activity (GO:1905598)	0.0378759	0.158922	ITGAV
regulation of cGMP-mediated signaling (GO:0010752)	0.0378759	0.158922	THBS1
regulation of cortisol biosynthetic process (GO:2000064)	0.0378759	0.158922	DKK3
regulation of entry of bacterium into host cell (GO:2000535)	0.0378759	0.158922	ITGAV
negative regulation of ruffle assembly (GO:1900028)	0.0378759	0.158922	KANK1
cellular response to interleukin-18 (GO:0071351)	0.0378759	0.158922	PDGFB
regulation of glial cell differentiation (GO:0045685)	0.0378759	0.158922	CDK1
cellular response to laminar fluid shear stress (GO:0071499)	0.0378759	0.158922	ASS1
citrulline metabolic process (GO:0000052)	0.0378759	0.158922	ASS1
nodal signaling pathway (GO:0038092)	0.0378759	0.158922	SMAD2
regulation of lysosomal protein catabolic process (GO:1905165)	0.0378759	0.158922	LAPTM4B
creatine metabolic process (GO:0006600)	0.0378759	0.158922	CKB
regulation of muscle organ development (GO:0048634)	0.0378759	0.158922	CENPF
regulation of non-membrane spanning protein tyrosine kinase activity (GO:1903995)	0.0378759	0.158922	NTRK2
regulation of prostaglandin biosynthetic process (GO:0031392)	0.0378759	0.158922	CD74
endothelial cell morphogenesis (GO:0001886)	0.0378759	0.158922	MET
positive regulation of cardiac epithelial to mesenchymal transition (GO:0062043)	0.0378759	0.158922	JAG1
positive regulation of chemokine (C-X-C motif) ligand 2 production (GO:2000343)	0.0378759	0.158922	CD74
G protein-coupled receptor internalization (GO:0002031)	0.0378759	0.158922	ADM
glandular epithelial cell development (GO:0002068)	0.0378759	0.158922	CDK6
glomerular epithelial cell development (GO:0072310)	0.0378759	0.158922	JAG1
glomerular visceral epithelial cell development (GO:0072015)	0.0378759	0.158922	JAG1
regulation of vascular associated smooth muscle cell differentiation (GO:1905063)	0.0378759	0.158922	PDGFB
Golgi disassembly (GO:0090166)	0.0378759	0.158922	CDK1
positive regulation of interleukin-23 production (GO:0032747)	0.0378759	0.158922	CSF2
interleukin-18-mediated signaling pathway (GO:0035655)	0.0378759	0.158922	PDGFB
skin morphogenesis (GO:0043589)	0.0378759	0.158922	ERRFI1
SMAD protein complex assembly (GO:0007183)	0.0378759	0.158922	SMAD2
positive regulation of podosome assembly (GO:0071803)	0.0378759	0.158922	CSF2
positive regulation of potassium ion import across plasma membrane (GO:1903288)	0.0378759	0.158922	ATP1B1
mitochondrial DNA metabolic process (GO:0032042)	0.0378759	0.158922	PARP1
type B pancreatic cell development (GO:0003323)	0.0378759	0.158922	CDK6
positive regulation of unsaturated fatty acid biosynthetic process (GO:2001280)	0.0378759	0.158922	CD74
regulation of mitotic nuclear division (GO:0007088)	0.0393223	0.161914	PDGFB;MKI67
regulation of reactive oxygen species metabolic process (GO:2000377)	0.0393223	0.161914	PDGFB;THBS1
protein K48-linked ubiquitination (GO:0070936)	0.0393223	0.161914	UBE2C;NEDD4L
negative regulation of neuron projection development (GO:0010977)	0.0405834	0.161914	KANK1;NGFR
protein polymerization (GO:0051258)	0.0418598	0.161914	UBE2C;UBE2S
Notch signaling pathway (GO:0007219)	0.0431511	0.161914	JAG1;MDK
negative regulation of keratinocyte proliferation (GO:0010839)	0.0431694	0.161914	PTPRK
negative regulation of mitochondrial membrane potential (GO:0010917)	0.0431694	0.161914	PMAIP1
negative regulation of potassium ion transmembrane transporter activity (GO:1901017)	0.0431694	0.161914	NEDD4L
negative regulation of sodium ion transport (GO:0010766)	0.0431694	0.161914	NEDD4L
negative regulation of striated muscle cell apoptotic process (GO:0010664)	0.0431694	0.161914	MDK
negative regulation of vascular associated smooth muscle cell differentiation (GO:1905064)	0.0431694	0.161914	PDGFB
regulation of metaphase/anaphase transition of cell cycle (GO:1902099)	0.0431694	0.161914	UBE2C
regulation of pattern recognition receptor signaling pathway (GO:0062207)	0.0431694	0.161914	BIRC3
regulation of potassium ion import (GO:1903286)	0.0431694	0.161914	ATP1B1
regulation of protein localization to early endosome (GO:1902965)	0.0431694	0.161914	SORL1
entry of bacterium into host cell (GO:0035635)	0.0431694	0.161914	MET
regulation of striated muscle tissue development (GO:0016202)	0.0431694	0.161914	CENPF
folic acid transport (GO:0015884)	0.0431694	0.161914	PDPN
positive regulation of chromosome segregation (GO:0051984)	0.0431694	0.161914	RCC2
positive regulation of defense response to bacterium (GO:1900426)	0.0431694	0.161914	KLK5
positive regulation of endocytic recycling (GO:2001137)	0.0431694	0.161914	SORL1
regulation of vascular wound healing (GO:0061043)	0.0431694	0.161914	SERPINE1
positive regulation of epithelial cell proliferation involved in wound healing (GO:0060054)	0.0431694	0.161914	CLDN1
positive regulation of extracellular matrix disassembly (GO:0090091)	0.0431694	0.161914	PDPN
positive regulation of fibroblast migration (GO:0010763)	0.0431694	0.161914	THBS1
positive regulation of homotypic cell-cell adhesion (GO:0034112)	0.0431694	0.161914	PDPN
kidney mesenchyme development (GO:0072074)	0.0431694	0.161914	BASP1
positive regulation of oligodendrocyte differentiation (GO:0048714)	0.0431694	0.161914	MDK
SREBP signaling pathway (GO:0032933)	0.0431694	0.161914	INSIG1
lymphatic endothelial cell differentiation (GO:0060836)	0.0431694	0.161914	PDPN
positive regulation of protein localization to early endosome (GO:1902966)	0.0431694	0.161914	SORL1
positive regulation of protein localization to endosome (GO:1905668)	0.0431694	0.161914	SORL1
macromolecule modification (GO:0043412)	0.0431694	0.161914	PARP1
T cell mediated cytotoxicity (GO:0001913)	0.0431694	0.161914	CADM1
positive regulation of steroid biosynthetic process (GO:0010893)	0.0431694	0.161914	ADM
positive regulation of vascular associated smooth muscle cell migration (GO:1904754)	0.0431694	0.161914	PDGFB
mitotic spindle elongation (GO:0000022)	0.0431694	0.161914	KIF23
mitotic spindle midzone assembly (GO:0051256)	0.0431694	0.161914	KIF23
water homeostasis (GO:0030104)	0.0431694	0.161914	NEDD4L
Ras protein signal transduction (GO:0007265)	0.0436532	0.163295	NGFR;PDPN;CTNNAL1
receptor-mediated endocytosis (GO:0006898)	0.0444158	0.164132	SPARC;ADM;SORL1
neuron development (GO:0048666)	0.0444158	0.164132	NTRK2;TENM2;TBC1D23
nitrogen compound transport (GO:0071705)	0.0444158	0.164132	CENPF;PDPN;SLC7A11
negative regulation of response to stimulus (GO:0048585)	0.0444572	0.164132	CDK6;PIM3
positive regulation of interleukin-8 production (GO:0032757)	0.0444572	0.164132	CD74;SERPINE1
regulation of neurogenesis (GO:0050767)	0.0457779	0.167544	HMGB2;SORL1
anterior/posterior pattern specification (GO:0009952)	0.0471129	0.167544	SMAD2;BASP1
negative regulation of endopeptidase activity (GO:0010951)	0.0471129	0.167544	SERPINE1;SORL1
actin-mediated cell contraction (GO:0070252)	0.0484341	0.167544	PDPN
regulation of aspartic-type endopeptidase activity involved in amyloid precursor protein catabolic process (GO:1902959)	0.0484341	0.167544	SORL1
negative regulation of lipid localization (GO:1905953)	0.0484341	0.167544	ITGAV
negative regulation of membrane potential (GO:0045837)	0.0484341	0.167544	PMAIP1
negative regulation of necroptotic process (GO:0060546)	0.0484341	0.167544	BIRC3
regulation of dendritic cell antigen processing and presentation (GO:0002604)	0.0484341	0.167544	THBS1
regulation of ER to Golgi vesicle-mediated transport (GO:0060628)	0.0484341	0.167544	SORL1
negative regulation of smooth muscle cell differentiation (GO:0051151)	0.0484341	0.167544	PDGFB
cellular response to sterol depletion (GO:0071501)	0.0484341	0.167544	INSIG1
regulation of interleukin-23 production (GO:0032667)	0.0484341	0.167544	CSF2
neuronal ion channel clustering (GO:0045161)	0.0484341	0.167544	AGRN
regulation of lipid transport (GO:0032368)	0.0484341	0.167544	ITGAV
collagen-activated signaling pathway (GO:0038065)	0.0484341	0.167544	ITGA2
DNA topological change (GO:0006265)	0.0484341	0.167544	HMGB2
response to magnesium ion (GO:0032026)	0.0484341	0.167544	THBS1
positive regulation of macrophage cytokine production (GO:0060907)	0.0484341	0.167544	CD74
positive regulation of megakaryocyte differentiation (GO:0045654)	0.0484341	0.167544	HMGB2
kinetochore assembly (GO:0051382)	0.0484341	0.167544	CENPF
lipoprotein metabolic process (GO:0042157)	0.0484341	0.167544	OLR1
mesodermal cell differentiation (GO:0048333)	0.0484341	0.167544	ITGA2
type B pancreatic cell differentiation (GO:0003309)	0.0484341	0.167544	CDK6
protein K6-linked ubiquitination (GO:0085020)	0.0484341	0.167544	UBE2S
regulation of extrinsic apoptotic signaling pathway (GO:2001236)	0.0484621	0.167544	ITGAV;THBS1
steroid biosynthetic process (GO:0006694)	0.0498254	0.170922	INSIG1;MSMO1
positive regulation of gene expression (GO:0010628)	0.0501816	0.170922	CD74;NTRK2;CSF2;CADM1;PDGFB;THBS1
regulation of canonical Wnt signaling pathway (GO:0060828)	0.051133	0.170922	KANK1;MDK;IGFBP2;DKK3
positive regulation of phosphorylation (GO:0042327)	0.051133	0.170922	CD74;NTRK2;MET;THBS1
positive regulation of catabolic process (GO:0009896)	0.052593	0.170922	NEDD4L;SORL1
protein poly-ADP-ribosylation (GO:0070212)	0.0536701	0.170922	PARP1
negative regulation of cell adhesion mediated by integrin (GO:0033629)	0.0536701	0.170922	SERPINE1
receptor recycling (GO:0001881)	0.0536701	0.170922	SORL1
regulation of actin filament-based movement (GO:1903115)	0.0536701	0.170922	PDPN
arginine metabolic process (GO:0006525)	0.0536701	0.170922	ASS1
regulation of attachment of spindle microtubules to kinetochore (GO:0051988)	0.0536701	0.170922	RCC2
negative regulation of inclusion body assembly (GO:0090084)	0.0536701	0.170922	SORL1
negative regulation of protein autophosphorylation (GO:0031953)	0.0536701	0.170922	ERRFI1
negative regulation of protein exit from endoplasmic reticulum (GO:0070862)	0.0536701	0.170922	INSIG1
regulation of epithelial cell apoptotic process (GO:1904035)	0.0536701	0.170922	MDK
negative regulation of sodium ion transmembrane transport (GO:1902306)	0.0536701	0.170922	NEDD4L
negative regulation of sodium ion transmembrane transporter activity (GO:2000650)	0.0536701	0.170922	NEDD4L
negative regulation of transforming growth factor beta production (GO:0071635)	0.0536701	0.170922	LAPTM4B
negative regulation of transmembrane transport (GO:0034763)	0.0536701	0.170922	THBS1
chloride ion homeostasis (GO:0055064)	0.0536701	0.170922	CA12
regulation of podosome assembly (GO:0071801)	0.0536701	0.170922	CSF2
endothelium development (GO:0003158)	0.0536701	0.170922	JAG1
positive regulation by symbiont of entry into host (GO:0075294)	0.0536701	0.170922	CD74
regulation of tau-protein kinase activity (GO:1902947)	0.0536701	0.170922	SORL1
regulation of urine volume (GO:0035809)	0.0536701	0.170922	ADM
response to laminar fluid shear stress (GO:0034616)	0.0536701	0.170922	ASS1
immunoglobulin mediated immune response (GO:0016064)	0.0536701	0.170922	CD74
positive regulation of monocyte differentiation (GO:0045657)	0.0536701	0.170922	CD74
lung epithelium development (GO:0060428)	0.0536701	0.170922	ERRFI1
mesenchymal to epithelial transition (GO:0060231)	0.0536701	0.170922	BASP1
urea cycle (GO:0000050)	0.0536701	0.170922	ASS1
positive regulation of viral entry into host cell (GO:0046598)	0.0536701	0.170922	CD74
primary miRNA processing (GO:0031053)	0.0536701	0.170922	SMAD2
monovalent inorganic anion homeostasis (GO:0055083)	0.0536701	0.170922	CA12
myeloid dendritic cell differentiation (GO:0043011)	0.0536701	0.170922	CSF2
negative regulation of transforming growth factor beta receptor signaling pathway (GO:0030512)	0.0539971	0.171192	SMAD2;PEG10
positive regulation of protein localization to nucleus (GO:1900182)	0.0539971	0.171192	NGFR;CDK1
positive regulation of cell differentiation (GO:0045597)	0.0542059	0.171302	SMAD2;CSF2;MDK;PDPN
regulation of cell differentiation (GO:0045595)	0.0549287	0.171302	CSF2;CDK6;MDK
peptidyl-serine phosphorylation (GO:0018105)	0.0549287	0.171302	PDGFB;CDK1;SGK1
regulation of signal transduction by p53 class mediator (GO:1901796)	0.0549287	0.171302	RBBP8;CDK1;SGK1
negative regulation of cellular catabolic process (GO:0031330)	0.0554143	0.171302	MET;SORL1
cell chemotaxis (GO:0060326)	0.0554143	0.171302	HMGB2;PDGFB
mitotic spindle organization (GO:0007052)	0.0557826	0.171302	CENPF;RCC2;KIF23
cellular response to light stimulus (GO:0071482)	0.0568447	0.171302	PARP1;PTPRK
sterol metabolic process (GO:0016125)	0.0568447	0.171302	INSIG1;MSMO1
positive regulation of cellular process (GO:0048522)	0.0570734	0.171302	NTRK2;CSF2;MDK;PDPN;PDGFB;ITGAV;THBS1
negative regulation of neuron apoptotic process (GO:0043524)	0.0582879	0.171302	NTRK2;MDK
regulation of endopeptidase activity (GO:0052548)	0.0582879	0.171302	SERPINE1;BIRC3
regulation of G1/S transition of mitotic cell cycle (GO:2000045)	0.0582879	0.171302	WEE1;CDK6
fatty acid biosynthetic process (GO:0006633)	0.0582879	0.171302	FADS3;SCD5
positive regulation of cellular protein localization (GO:1903829)	0.0582879	0.171302	NGFR;CDK1
response to metal ion (GO:0010038)	0.0582879	0.171302	NEDD4L;THBS1
myeloid leukocyte differentiation (GO:0002573)	0.0582879	0.171302	CSF2;PARP1
B cell mediated immunity (GO:0019724)	0.0588775	0.171302	CD74
regulation of cardiac muscle cell apoptotic process (GO:0010665)	0.0588775	0.171302	MDK
cardiac muscle cell membrane repolarization (GO:0099622)	0.0588775	0.171302	ATP1B1
regulation of coagulation (GO:0050818)	0.0588775	0.171302	PROCR
negative regulation of potassium ion transmembrane transport (GO:1901380)	0.0588775	0.171302	NEDD4L
negative regulation of programmed necrotic cell death (GO:0062099)	0.0588775	0.171302	BIRC3
regulation of endocytic recycling (GO:2001135)	0.0588775	0.171302	SORL1
negative regulation of protein localization to cell surface (GO:2000009)	0.0588775	0.171302	NEDD4L
negative regulation of sprouting angiogenesis (GO:1903671)	0.0588775	0.171302	THBS1
Notch signaling involved in heart development (GO:0061314)	0.0588775	0.171302	JAG1
cyclooxygenase pathway (GO:0019371)	0.0588775	0.171302	PTGS1
desensitization of G protein-coupled receptor signaling pathway (GO:0002029)	0.0588775	0.171302	ADM
positive regulation of cellular extravasation (GO:0002693)	0.0588775	0.171302	MDK
positive regulation of cytoplasmic transport (GO:1903651)	0.0588775	0.171302	SORL1
glutamine family amino acid biosynthetic process (GO:0009084)	0.0588775	0.171302	ASS1
Golgi inheritance (GO:0048313)	0.0588775	0.171302	CDK1
positive regulation of keratinocyte proliferation (GO:0010838)	0.0588775	0.171302	MDK
signal peptide processing (GO:0006465)	0.0588775	0.171302	SEC11C
T cell homeostasis (GO:0043029)	0.0588775	0.171302	PMAIP1
metanephric mesenchyme development (GO:0072075)	0.0588775	0.171302	BASP1
positive regulation of transforming growth factor beta production (GO:0071636)	0.0588775	0.171302	THBS1
V(D)J recombination (GO:0033151)	0.0588775	0.171302	HMGB2
protein kinase C signaling (GO:0070528)	0.0588775	0.171302	PDGFB
positive regulation of protein kinase B signaling (GO:0051897)	0.0592617	0.172066	PDGFB;MET;THBS1
cell junction organization (GO:0034330)	0.0597438	0.172748	AGRN;CLDN1
positive regulation of neurogenesis (GO:0050769)	0.0597438	0.172748	NGFR;NTRK2
negative regulation of signal transduction (GO:0009968)	0.0599852	0.172748	KANK1;THBS1;DKK3;GLIS2
protein deubiquitination (GO:0016579)	0.0599852	0.172748	SMAD2;USP31;CDK1;BIRC3
defense response to Gram-negative bacterium (GO:0050829)	0.0612122	0.175195	SERPINE1;HMGB2
double-strand break repair (GO:0006302)	0.0619368	0.175195	PARP1;RBBP8;HMGB2
regulation of cytokine-mediated signaling pathway (GO:0001959)	0.0626929	0.175195	CD74;BIRC3
negative regulation of protein binding (GO:0032091)	0.0626929	0.175195	PDGFB;SORL1
mitotic nuclear division (GO:0140014)	0.0626929	0.175195	UBE2C;UBE2S
negative regulation of canonical Wnt signaling pathway (GO:0090090)	0.0628409	0.175195	MDK;IGFBP2;DKK3
regulation of neuron projection development (GO:0010975)	0.0628409	0.175195	KANK1;NTRK2;MDK
regulation of MAPK cascade (GO:0043408)	0.0637512	0.175195	CD74;NTRK2;PDGFB
negative regulation of hemostasis (GO:1900047)	0.0640565	0.175195	SERPINE1
cell cycle checkpoint signaling (GO:0000075)	0.0640565	0.175195	WEE1
cellular response to fluid shear stress (GO:0071498)	0.0640565	0.175195	ASS1
regulation of hemopoiesis (GO:1903706)	0.0640565	0.175195	CSF2
regulation of muscle system process (GO:0090257)	0.0640565	0.175195	MYL9
early endosome to Golgi transport (GO:0034498)	0.0640565	0.175195	LMAN1
regulation of triglyceride catabolic process (GO:0010896)	0.0640565	0.175195	SORL1
regulation of vascular associated smooth muscle cell migration (GO:1904752)	0.0640565	0.175195	PDGFB
replicative senescence (GO:0090399)	0.0640565	0.175195	SERPINE1
sphingoid metabolic process (GO:0046519)	0.0640565	0.175195	KDSR
maintenance of protein localization in endoplasmic reticulum (GO:0035437)	0.0640565	0.175195	INSIG1
positive regulation of sodium ion transmembrane transport (GO:1902307)	0.0640565	0.175195	ATP1B1
mesoderm morphogenesis (GO:0048332)	0.0640565	0.175195	SMAD2
tricarboxylic acid metabolic process (GO:0072350)	0.0640565	0.175195	ASS1
mitochondrial genome maintenance (GO:0000002)	0.0640565	0.175195	PARP1
mitotic nuclear membrane disassembly (GO:0007077)	0.0640565	0.175195	CDK1
protein auto-ADP-ribosylation (GO:0070213)	0.0640565	0.175195	PARP1
protein localization to condensed chromosome (GO:1903083)	0.0640565	0.175195	CDK1
regulation of BMP signaling pathway (GO:0030510)	0.0656906	0.175689	SMAD2;SORL1
protein modification by small protein removal (GO:0070646)	0.0660803	0.175689	SMAD2;USP31;CDK1;BIRC3
DNA metabolic process (GO:0006259)	0.0667769	0.175689	PARP1;RBBP8;CDK1;HMGB2
negative regulation of developmental process (GO:0051093)	0.0672072	0.175689	KANK1;CDK6
cellular response to UV (GO:0034644)	0.0672072	0.175689	PARP1;PTPRK
cholesterol metabolic process (GO:0008203)	0.0672072	0.175689	INSIG1;MSMO1
positive regulation of phosphatidylinositol 3-kinase signaling (GO:0014068)	0.0672072	0.175689	NTRK2;PDGFB
cell-cell adhesion via plasma-membrane adhesion molecules (GO:0098742)	0.0674532	0.175689	TENM2;CADM1;CLDN1
positive regulation of I-kappaB kinase/NF-kappaB signaling (GO:0043123)	0.0683939	0.175689	CD74;MIB2;BIRC3
negative regulation of apoptotic signaling pathway (GO:2001234)	0.0687355	0.175689	ITGAV;THBS1
protein modification process (GO:0036211)	0.0687355	0.175689	PARP1;UBE2S
negative regulation of blood vessel morphogenesis (GO:2000181)	0.0687355	0.175689	SPARC;THBS1
negative regulation of protein serine/threonine kinase activity (GO:0071901)	0.0687355	0.175689	HEG1;SORL1
negative regulation of cellular senescence (GO:2000773)	0.0692072	0.175689	CDK6
negative regulation of epidermal growth factor-activated receptor activity (GO:0007175)	0.0692072	0.175689	ERRFI1
negative regulation of hydrogen peroxide-induced cell death (GO:1903206)	0.0692072	0.175689	MET
negative regulation of intrinsic apoptotic signaling pathway in response to DNA damage by p53 class mediator (GO:1902166)	0.0692072	0.175689	CD74
negative regulation of macrophage derived foam cell differentiation (GO:0010745)	0.0692072	0.175689	ITGAV
cardiac cell development (GO:0055006)	0.0692072	0.175689	JAG1
regulation of chemokine (C-X-C motif) ligand 2 production (GO:2000341)	0.0692072	0.175689	CD74
cardiac right ventricle morphogenesis (GO:0003215)	0.0692072	0.175689	JAG1
cellular component maintenance (GO:0043954)	0.0692072	0.175689	CLDN1
negative regulation of potassium ion transport (GO:0043267)	0.0692072	0.175689	NEDD4L
cellular potassium ion homeostasis (GO:0030007)	0.0692072	0.175689	ATP1B1
negative regulation of stem cell differentiation (GO:2000737)	0.0692072	0.175689	JAG1
regulation of leukocyte adhesion to vascular endothelial cell (GO:1904994)	0.0692072	0.175689	MDK
regulation of membrane repolarization (GO:0060306)	0.0692072	0.175689	NEDD4L
positive regulation of calcium ion import (GO:0090280)	0.0692072	0.175689	PDGFB
positive regulation of cellular carbohydrate metabolic process (GO:0010676)	0.0692072	0.175689	PMAIP1
relaxation of cardiac muscle (GO:0055119)	0.0692072	0.175689	ATP1B1
positive regulation of insulin receptor signaling pathway (GO:0046628)	0.0692072	0.175689	SORL1
positive regulation of neuron migration (GO:2001224)	0.0692072	0.175689	MDK
kinetochore organization (GO:0051383)	0.0692072	0.175689	CENPF
sodium ion export across plasma membrane (GO:0036376)	0.0692072	0.175689	ATP1B1
positive regulation of protein exit from endoplasmic reticulum (GO:0070863)	0.0692072	0.175689	SORL1
lymphocyte mediated immunity (GO:0002449)	0.0692072	0.175689	JAG1
positive regulation of transporter activity (GO:0032411)	0.0692072	0.175689	SGK1
mitochondrial outer membrane permeabilization (GO:0097345)	0.0692072	0.175689	PMAIP1
positive regulation of vascular endothelial cell proliferation (GO:1905564)	0.0692072	0.175689	MDK
negative regulation of alcohol biosynthetic process (GO:1902931)	0.0692072	0.175689	DKK3
positive regulation of ERK1 and ERK2 cascade (GO:0070374)	0.0693405	0.175712	CD74;NTRK2;PDGFB
protein ubiquitination (GO:0016567)	0.0698404	0.176051	UBE2C;UBE2S;RNF217;KLHL21;MIB2;NEDD4L
phosphorylation (GO:0016310)	0.069989	0.176051	CDK6;PDGFB;CDK1;PIM3;SGK1
recombinational repair (GO:0000725)	0.0702752	0.176051	PARP1;RBBP8
cation transport (GO:0006812)	0.0712516	0.176051	NEDD4L;ATP1B1;SGK1
neuron differentiation (GO:0030182)	0.0712516	0.176051	NTRK2;TENM2;MET
negative regulation of cellular response to growth factor stimulus (GO:0090288)	0.0718262	0.176051	THBS1;SORL1
response to interferon-gamma (GO:0034341)	0.0718262	0.176051	CD74;IFITM2
transmembrane receptor protein tyrosine kinase signaling pathway (GO:0007169)	0.0723549	0.176051	NGFR;NTRK2;PDGFB;ITGAV;MET
regulation of interleukin-8 production (GO:0032677)	0.0733883	0.176051	CD74;SERPINE1
negative regulation of cell activation (GO:0050866)	0.0743299	0.176051	PDGFB
negative regulation of cell migration involved in sprouting angiogenesis (GO:0090051)	0.0743299	0.176051	THBS1
negative regulation of DNA damage response, signal transduction by p53 class mediator (GO:0043518)	0.0743299	0.176051	CD74
aorta development (GO:0035904)	0.0743299	0.176051	JAG1
negative regulation of fibroblast growth factor receptor signaling pathway (GO:0040037)	0.0743299	0.176051	THBS1
negative regulation of interleukin-12 production (GO:0032695)	0.0743299	0.176051	THBS1
regulation of chromatin organization (GO:1902275)	0.0743299	0.176051	MKI67
cell junction maintenance (GO:0034331)	0.0743299	0.176051	CLDN1
negative regulation of pri-miRNA transcription by RNA polymerase II (GO:1902894)	0.0743299	0.176051	PDGFB
negative regulation of secretion (GO:0051048)	0.0743299	0.176051	CD74
negative regulation of smooth muscle cell migration (GO:0014912)	0.0743299	0.176051	SERPINE1
negative regulation of T cell differentiation (GO:0045581)	0.0743299	0.176051	MDK
ceramide transport (GO:0035627)	0.0743299	0.176051	PLTP
regulation of intrinsic apoptotic signaling pathway in response to DNA damage by p53 class mediator (GO:1902165)	0.0743299	0.176051	CD74
regulation of lamellipodium organization (GO:1902743)	0.0743299	0.176051	PDPN
nuclear membrane disassembly (GO:0051081)	0.0743299	0.176051	CDK1
regulation of macrophage cytokine production (GO:0010935)	0.0743299	0.176051	CD74
pancreas development (GO:0031016)	0.0743299	0.176051	MET
endothelial cell differentiation (GO:0045446)	0.0743299	0.176051	JAG1
positive regulation of cellular response to insulin stimulus (GO:1900078)	0.0743299	0.176051	SORL1
relaxation of muscle (GO:0090075)	0.0743299	0.176051	ATP1B1
renal absorption (GO:0070293)	0.0743299	0.176051	SGK1
positive regulation of glucose metabolic process (GO:0010907)	0.0743299	0.176051	PMAIP1
secondary palate development (GO:0062009)	0.0743299	0.176051	SMAD2
positive regulation of potassium ion transmembrane transporter activity (GO:1901018)	0.0743299	0.176051	ATP1B1
substrate-dependent cell migration (GO:0006929)	0.0743299	0.176051	ITGA2
positive regulation of sodium ion transmembrane transporter activity (GO:2000651)	0.0743299	0.176051	ATP1B1
membrane repolarization during action potential (GO:0086011)	0.0743299	0.176051	ATP1B1
positive regulation of type 2 immune response (GO:0002830)	0.0743299	0.176051	CD74
myeloid dendritic cell activation (GO:0001773)	0.0743299	0.176051	CSF2
cell-cell junction organization (GO:0045216)	0.0749614	0.17725	CADM1;CLDN1
protein modification by small protein conjugation (GO:0032446)	0.0753737	0.177927	UBE2C;UBE2S;KLHL21;MIB2;NEDD4L
regulation of Notch signaling pathway (GO:0008593)	0.0765453	0.180092	JAG1;TSPAN5
positive regulation of plasma membrane bounded cell projection assembly (GO:0120034)	0.0765453	0.180092	TENM2;AGRN
positive regulation of cellular biosynthetic process (GO:0031328)	0.0771261	0.181157	PDGFB;THBS1;ASS1
regulation of cytokinesis (GO:0032465)	0.0781397	0.182316	KLHL21;KIF23
response to insulin (GO:0032868)	0.0781397	0.182316	PARP1;INSIG1
regulation of extracellular matrix disassembly (GO:0010715)	0.0794247	0.182316	PDPN
central nervous system neuron development (GO:0021954)	0.0794247	0.182316	NTRK2
engulfment of apoptotic cell (GO:0043652)	0.0794247	0.182316	THBS1
regulation of secretion (GO:0051046)	0.0794247	0.182316	SGK1
fibrinolysis (GO:0042730)	0.0794247	0.182316	SERPINE1
positive regulation of DNA damage response, signal transduction by p53 class mediator (GO:0043517)	0.0794247	0.182316	PMAIP1
positive regulation of double-strand break repair via homologous recombination (GO:1905168)	0.0794247	0.182316	PARP1
positive regulation of endothelial cell chemotaxis (GO:2001028)	0.0794247	0.182316	MET
T cell proliferation (GO:0042098)	0.0794247	0.182316	CADM1
positive regulation of response to cytokine stimulus (GO:0060760)	0.0794247	0.182316	CD74
membrane repolarization during cardiac muscle cell action potential (GO:0086013)	0.0794247	0.182316	ATP1B1
myoblast differentiation (GO:0045445)	0.0794247	0.182316	JAG1
positive regulation of protein catabolic process (GO:0045732)	0.0797447	0.182754	NEDD4L;SORL1
cellular protein metabolic process (GO:0044267)	0.080345	0.183831	UBE2S;IGFBP2;TNC;PRSS23;SEC11C
negative regulation of cellular amide metabolic process (GO:0034249)	0.0813599	0.185853	NTRK2;SORL1
negative regulation of transcription by RNA polymerase II (GO:0000122)	0.0832399	0.187545	SMAD2;CBX6;TENM2;PARP1;PDGFB;NEDD4L;GLIS2
apoptotic DNA fragmentation (GO:0006309)	0.0844916	0.187545	HMGB2
regulation of ATP biosynthetic process (GO:2001169)	0.0844916	0.187545	PARP1
negative regulation of platelet activation (GO:0010544)	0.0844916	0.187545	PDGFB
regulation of establishment of cell polarity (GO:2000114)	0.0844916	0.187545	KANK1
negative regulation of telomere maintenance (GO:0032205)	0.0844916	0.187545	PARP1
cellular response to sterol (GO:0036315)	0.0844916	0.187545	INSIG1
regulation of leukocyte activation (GO:0002694)	0.0844916	0.187545	CD74
regulation of mitotic sister chromatid separation (GO:0010965)	0.0844916	0.187545	UBE2C
oogenesis (GO:0048477)	0.0844916	0.187545	MDK
platelet-derived growth factor receptor signaling pathway (GO:0048008)	0.0844916	0.187545	PDGFB
epiboly involved in wound healing (GO:0090505)	0.0844916	0.187545	PDPN
regulation of systemic arterial blood pressure (GO:0003073)	0.0844916	0.187545	ADM
positive regulation of endothelial cell apoptotic process (GO:2000353)	0.0844916	0.187545	THBS1
positive regulation of leukocyte adhesion to vascular endothelial cell (GO:1904996)	0.0844916	0.187545	MDK
positive regulation of myeloid leukocyte cytokine production involved in immune response (GO:0061081)	0.0844916	0.187545	CD74
membrane repolarization (GO:0086009)	0.0844916	0.187545	ATP1B1
negative regulation of binding (GO:0051100)	0.0846207	0.187545	PDGFB;SORL1
positive regulation of neuron projection development (GO:0010976)	0.0846207	0.187545	NTRK2;MDK
regulation of endothelial cell migration (GO:0010594)	0.0862659	0.189	SPARC;THBS1
positive regulation of inflammatory response (GO:0050729)	0.0862659	0.189	MDK;SERPINE1
transforming growth factor beta receptor signaling pathway (GO:0007179)	0.0862659	0.189	SMAD2;PTPRK
regulation of GTPase activity (GO:0043087)	0.0863231	0.189	NTRK2;RCC2;AGRN
positive regulation of binding (GO:0051099)	0.0879207	0.189	HMGB2;MET
negative regulation of cell differentiation (GO:0045596)	0.0884278	0.189	JAG1;CDK6;ITGAV
negative regulation of Wnt signaling pathway (GO:0030178)	0.0884278	0.189	MDK;IGFBP2;DKK3
negative regulation of ATP metabolic process (GO:1903579)	0.0895309	0.189	PARP1
acyl-CoA biosynthetic process (GO:0071616)	0.0895309	0.189	SCD5
negative regulation of cell aging (GO:0090344)	0.0895309	0.189	CDK6
pulmonary valve morphogenesis (GO:0003184)	0.0895309	0.189	JAG1
aorta morphogenesis (GO:0035909)	0.0895309	0.189	JAG1
negative regulation of insulin secretion (GO:0046676)	0.0895309	0.189	PIM3
negative regulation of intrinsic apoptotic signaling pathway by p53 class mediator (GO:1902254)	0.0895309	0.189	CD74
cell communication by electrical coupling involved in cardiac conduction (GO:0086064)	0.0895309	0.189	ATP1B1
cell surface receptor signaling pathway involved in heart development (GO:0061311)	0.0895309	0.189	JAG1
negative regulation of viral entry into host cell (GO:0046597)	0.0895309	0.189	IFITM2
epithelial cell morphogenesis (GO:0003382)	0.0895309	0.189	MET
regulation of stem cell proliferation (GO:0072091)	0.0895309	0.189	HMGB2
positive regulation of cyclin-dependent protein serine/threonine kinase activity (GO:0045737)	0.0895309	0.189	PDGFB
positive regulation of dendrite extension (GO:1903861)	0.0895309	0.189	NEDD4L
gliogenesis (GO:0042063)	0.0895309	0.189	CDK6
positive regulation of heart rate (GO:0010460)	0.0895309	0.189	ADM
positive regulation of macrophage activation (GO:0043032)	0.0895309	0.189	THBS1
positive regulation of muscle hypertrophy (GO:0014742)	0.0895309	0.189	PARP1
synaptic vesicle membrane organization (GO:0048499)	0.0895309	0.189	SYNGR2
mesenchyme morphogenesis (GO:0072132)	0.0895309	0.189	SMAD2
vasculature development (GO:0001944)	0.0895309	0.189	ERRFI1
modified amino acid transport (GO:0072337)	0.0895309	0.189	PDPN
protein localization to chromosome, centromeric region (GO:0071459)	0.0895309	0.189	CDK1
regulation of actin cytoskeleton organization (GO:0032956)	0.0895851	0.189	MDK;RHOBTB3
positive regulation of transport (GO:0051050)	0.0895851	0.189	NEDD4L;SGK1
negative regulation of mitotic cell cycle phase transition (GO:1901991)	0.0912588	0.189	WEE1;CDK6
regulation of peptidyl-tyrosine phosphorylation (GO:0050730)	0.0912588	0.189	CD74;PDGFB
T cell activation (GO:0042110)	0.0912588	0.189	CD74;MDK
positive regulation of transmembrane receptor protein serine/threonine kinase signaling pathway (GO:0090100)	0.0912588	0.189	SMAD2;THBS1
regulation of programmed cell death (GO:0043067)	0.0916254	0.189	PMAIP1;SGK1;BIRC3
negative regulation of cellular process (GO:0048523)	0.0922228	0.189	BTG3;CDK6;MDK;PDPN;TGFBI;PTPRK
negative regulation of cation transmembrane transport (GO:1904063)	0.0945428	0.189	NEDD4L
pulmonary valve development (GO:0003177)	0.0945428	0.189	JAG1
regulation of cartilage development (GO:0061035)	0.0945428	0.189	MDK
regulation of catabolic process (GO:0009894)	0.0945428	0.189	NEDD4L
negative regulation of leukocyte cell-cell adhesion (GO:1903038)	0.0945428	0.189	ASS1
negative regulation of lipid catabolic process (GO:0050995)	0.0945428	0.189	SORL1
carbohydrate derivative transport (GO:1901264)	0.0945428	0.189	PLTP
regulation of chromosome segregation (GO:0051983)	0.0945428	0.189	MKI67
regulation of dendrite extension (GO:1903859)	0.0945428	0.189	NEDD4L
regulation of establishment or maintenance of cell polarity (GO:0032878)	0.0945428	0.189	KANK1
negative regulation of signal transduction by p53 class mediator (GO:1901797)	0.0945428	0.189	CD74
regulation of membrane depolarization (GO:0003254)	0.0945428	0.189	NEDD4L
DNA conformation change (GO:0071103)	0.0945428	0.189	HMGB2
embryonic axis specification (GO:0000578)	0.0945428	0.189	SMAD2
regulation of platelet aggregation (GO:0090330)	0.0945428	0.189	PDPN
positive chemotaxis (GO:0050918)	0.0945428	0.189	MET
positive regulation of cardiac muscle hypertrophy (GO:0010613)	0.0945428	0.189	PARP1
positive regulation of cartilage development (GO:0061036)	0.0945428	0.189	MDK
fluid transport (GO:0042044)	0.0945428	0.189	PDPN
G protein-coupled acetylcholine receptor signaling pathway (GO:0007213)	0.0945428	0.189	AGRN
regulation of telomere maintenance via telomere lengthening (GO:1904356)	0.0945428	0.189	PARP1
regulation of vascular endothelial cell proliferation (GO:1905562)	0.0945428	0.189	MDK
positive regulation of extracellular matrix organization (GO:1903055)	0.0945428	0.189	PDPN
positive regulation of glial cell differentiation (GO:0045687)	0.0945428	0.189	MDK
response to interferon-alpha (GO:0035455)	0.0945428	0.189	IFITM2
high-density lipoprotein particle remodeling (GO:0034375)	0.0945428	0.189	PLTP
positive regulation of macrophage derived foam cell differentiation (GO:0010744)	0.0945428	0.189	CSF2
positive regulation of response to endoplasmic reticulum stress (GO:1905898)	0.0945428	0.189	PMAIP1
ventricular cardiac muscle cell action potential (GO:0086005)	0.0945428	0.189	NEDD4L
water transport (GO:0006833)	0.0945428	0.189	PDPN
prostanoid metabolic process (GO:0006692)	0.0945428	0.189	PTGS1
positive regulation of epithelial cell migration (GO:0010634)	0.0946338	0.189	SPARC;THBS1
ciliary basal body-plasma membrane docking (GO:0097711)	0.0963347	0.192126	CDK1;TUBA4A
endomembrane system organization (GO:0010256)	0.0970604	0.193301	LAPTM4B;LMAN1;SYNGR2
activin receptor signaling pathway (GO:0032924)	0.0995273	0.19377	SMAD2
aspartate family amino acid metabolic process (GO:0009066)	0.0995273	0.19377	ASS1
negative regulation of nervous system development (GO:0051961)	0.0995273	0.19377	SORL1
regulation of insulin-like growth factor receptor signaling pathway (GO:0043567)	0.0995273	0.19377	IGFBP2
regulation of leukocyte chemotaxis (GO:0002688)	0.0995273	0.19377	MDK
regulation of mitochondrial membrane permeability (GO:0046902)	0.0995273	0.19377	PMAIP1
DNA double-strand break processing (GO:0000729)	0.0995273	0.19377	RBBP8
regulation of oligodendrocyte differentiation (GO:0048713)	0.0995273	0.19377	MDK
regulation of RIG-I signaling pathway (GO:0039535)	0.0995273	0.19377	BIRC3
positive regulation of G protein-coupled receptor signaling pathway (GO:0045745)	0.0995273	0.19377	KLK5
response to cholesterol (GO:0070723)	0.0995273	0.19377	SMAD2
positive regulation of leukocyte activation (GO:0002696)	0.0995273	0.19377	THBS1
positive regulation of monocyte chemotaxis (GO:0090026)	0.0995273	0.19377	SERPINE1
long-term memory (GO:0007616)	0.0995273	0.19377	SGK1
protein import into mitochondrial matrix (GO:0030150)	0.0995273	0.19377	TIMM21
protein maturation (GO:0051604)	0.0997627	0.19377	TSPAN5;SORL1
regulation of MAP kinase activity (GO:0043405)	0.0997627	0.19377	PDGFB;SORL1
double-strand break repair via homologous recombination (GO:0000724)	0.0997627	0.19377	PARP1;RBBP8
nervous system development (GO:0007399)	0.100507	0.194948	JAG1;MDK;SCD5;MET;GLIS2
proteasome-mediated ubiquitin-dependent protein catabolic process (GO:0043161)	0.101114	0.195535	UBE2C;UBE2S;CDK1;NEDD4L
antigen processing and presentation of exogenous peptide antigen via MHC class II (GO:0019886)	0.10149	0.195535	CD74;KIF23
regulation of neuron apoptotic process (GO:0043523)	0.10149	0.195535	NTRK2;MDK
positive regulation of defense response (GO:0031349)	0.10149	0.195535	MDK;SERPINE1
regulation of angiogenesis (GO:0045765)	0.101501	0.195535	SPARC;SERPINE1;THBS1
response to UV (GO:0009411)	0.103225	0.195943	PARP1;PTPRK
protein targeting to lysosome (GO:0006622)	0.104485	0.195943	SORL1
adaptive immune response based on somatic recombination of immune receptors built from immunoglobulin superfamily domains (GO:0002460)	0.104485	0.195943	JAG1
negative regulation of lipid storage (GO:0010888)	0.104485	0.195943	ITGAV
calcium-independent cell-cell adhesion via plasma membrane cell-adhesion molecules (GO:0016338)	0.104485	0.195943	CLDN1
regulation of fibroblast growth factor receptor signaling pathway (GO:0040036)	0.104485	0.195943	THBS1
cellular response to interferon-beta (GO:0035458)	0.104485	0.195943	IFITM2
negative regulation of viral life cycle (GO:1903901)	0.104485	0.195943	IFITM2
regulation of nuclear division (GO:0051783)	0.104485	0.195943	MKI67
regulation of programmed necrotic cell death (GO:0062098)	0.104485	0.195943	BIRC3
positive regulation of activated T cell proliferation (GO:0042104)	0.104485	0.195943	IGFBP2
regulation of tissue remodeling (GO:0034103)	0.104485	0.195943	MDK
positive regulation of cyclin-dependent protein kinase activity (GO:1904031)	0.104485	0.195943	PDGFB
gastrulation (GO:0007369)	0.104485	0.195943	SMAD2
positive regulation of heart contraction (GO:0045823)	0.104485	0.195943	ADM
hepaticobiliary system development (GO:0061008)	0.104485	0.195943	MET
positive regulation of lymphocyte differentiation (GO:0045621)	0.104485	0.195943	MDK
positive regulation of natural killer cell mediated cytotoxicity (GO:0045954)	0.104485	0.195943	CADM1
positive regulation of nitrogen compound metabolic process (GO:0051173)	0.104485	0.195943	PDGFB
mitochondrial cytochrome c oxidase assembly (GO:0033617)	0.104485	0.195943	TIMM21
regulation of inflammatory response (GO:0050727)	0.104885	0.19607	MDK;SERPINE1;BIRC3
antigen processing and presentation of peptide antigen via MHC class II (GO:0002495)	0.104968	0.19607	CD74;KIF23
organic acid transport (GO:0015849)	0.104968	0.19607	PDPN;SLC7A11
cellular response to chemical stress (GO:0062197)	0.106719	0.199078	PARP1;TXNRD1
cellular protein localization (GO:0034613)	0.108097	0.199629	CD74;NGFR;PTPRK;TM9SF3
regulation of protein catabolic process (GO:0042176)	0.108479	0.199629	NEDD4L;SORL1
positive regulation of vasculature development (GO:1904018)	0.108479	0.199629	SERPINE1;THBS1
mitotic sister chromatid segregation (GO:0000070)	0.108479	0.199629	CDK1;KIF23
acetylcholine receptor signaling pathway (GO:0095500)	0.109415	0.199629	AGRN
regulation of cardiac muscle contraction by calcium ion signaling (GO:0010882)	0.109415	0.199629	ATP1B1
negative regulation of ion transmembrane transporter activity (GO:0032413)	0.109415	0.199629	NEDD4L
regulation of fibroblast migration (GO:0010762)	0.109415	0.199629	THBS1
neuron apoptotic process (GO:0051402)	0.109415	0.199629	NGFR
nucleotide-excision repair, DNA incision, 3'-to lesion (GO:0006295)	0.109415	0.199629	PARP1
nucleotide-excision repair, preincision complex stabilization (GO:0006293)	0.109415	0.199629	PARP1
extrinsic apoptotic signaling pathway in absence of ligand (GO:0097192)	0.109415	0.199629	ITGAV
response to progesterone (GO:0032570)	0.109415	0.199629	THBS1
spindle assembly checkpoint signaling (GO:0071173)	0.109415	0.199629	CENPF
positive regulation of vascular associated smooth muscle cell proliferation (GO:1904707)	0.109415	0.199629	PDGFB
mitotic spindle assembly checkpoint signaling (GO:0007094)	0.109415	0.199629	CENPF
mitotic spindle checkpoint signaling (GO:0071174)	0.109415	0.199629	CENPF
antigen processing and presentation of exogenous peptide antigen (GO:0002478)	0.110246	0.200886	CD74;KIF23
cellular metal ion homeostasis (GO:0006875)	0.11202	0.203857	NEDD4L;ATP1B1
negative regulation of multicellular organismal process (GO:0051241)	0.114122	0.203954	PROCR;MDK;ADM
negative regulation of mitotic metaphase/anaphase transition (GO:0045841)	0.114318	0.203954	CENPF
negative regulation of myeloid cell differentiation (GO:0045638)	0.114318	0.203954	CDK6
regulation of endoplasmic reticulum stress-induced intrinsic apoptotic signaling pathway (GO:1902235)	0.114318	0.203954	PMAIP1
cellular response to nerve growth factor stimulus (GO:1990090)	0.114318	0.203954	NTRK2
regulation of lipid storage (GO:0010883)	0.114318	0.203954	ITGAV
nucleotide-excision repair, DNA duplex unwinding (GO:0000717)	0.114318	0.203954	PARP1
regulation of platelet activation (GO:0010543)	0.114318	0.203954	PDGFB
positive regulation of calcium ion transmembrane transporter activity (GO:1901021)	0.114318	0.203954	ATP1B1
fatty-acyl-CoA metabolic process (GO:0035337)	0.114318	0.203954	SCD5
regulation of vacuole organization (GO:0044088)	0.114318	0.203954	LAPTM4B
positive regulation of neural precursor cell proliferation (GO:2000179)	0.114318	0.203954	MDK
positive regulation of signal transduction by p53 class mediator (GO:1901798)	0.114318	0.203954	PMAIP1
membrane protein intracellular domain proteolysis (GO:0031293)	0.114318	0.203954	NGFR
protein localization to cell junction (GO:1902414)	0.114318	0.203954	HEG1
intracellular protein transport (GO:0006886)	0.114381	0.203954	CD74;NGFR;LMAN1;SORL1
regulation of cell cycle process (GO:0010564)	0.115592	0.205078	KLHL21;MKI67
cellular response to peptide hormone stimulus (GO:0071375)	0.115592	0.205078	PARP1;INSIG1
chromosome organization (GO:0051276)	0.115592	0.205078	PARP1;HMGB2
regulation of phosphatidylinositol 3-kinase signaling (GO:0014066)	0.115592	0.205078	NTRK2;PDGFB
positive regulation of transcription, DNA-templated (GO:0045893)	0.115984	0.205516	SMAD2;CD74;JAG1;PARP1;SERPINE1;PDGFB;HMGB2;AGRN;MET;GLIS2
DNA replication (GO:0006260)	0.119193	0.206799	CDK1;RBBP8
negative regulation of extrinsic apoptotic signaling pathway in absence of ligand (GO:2001240)	0.119195	0.206799	CSF2
negative regulation of G protein-coupled receptor signaling pathway (GO:0045744)	0.119195	0.206799	MET
negative regulation of GTPase activity (GO:0034260)	0.119195	0.206799	RCC2
negative regulation of signal transduction in absence of ligand (GO:1901099)	0.119195	0.206799	CSF2
negative regulation of smoothened signaling pathway (GO:0045879)	0.119195	0.206799	GLIS2
nucleotide-excision repair, DNA damage recognition (GO:0000715)	0.119195	0.206799	PARP1
regulation of necroptotic process (GO:0060544)	0.119195	0.206799	BIRC3
regulation of neural precursor cell proliferation (GO:2000177)	0.119195	0.206799	MDK
DNA catabolic process, endonucleolytic (GO:0000737)	0.119195	0.206799	HMGB2
positive regulation of cholesterol efflux (GO:0010875)	0.119195	0.206799	PLTP
positive regulation of epithelial cell apoptotic process (GO:1904037)	0.119195	0.206799	THBS1
respiratory chain complex IV assembly (GO:0008535)	0.119195	0.206799	TIMM21
positive regulation of morphogenesis of an epithelium (GO:1905332)	0.119195	0.206799	MDK
positive regulation of natural killer cell mediated immunity (GO:0002717)	0.119195	0.206799	CADM1
positive regulation of protein autophosphorylation (GO:0031954)	0.119195	0.206799	PDGFB
mitotic cell cycle checkpoint signaling (GO:0007093)	0.119195	0.206799	WEE1
cellular response to lipid (GO:0071396)	0.120047	0.208023	INSIG1;SERPINE1;HMGB2
apoptotic nuclear changes (GO:0030262)	0.124045	0.210563	HMGB2
regulation of cardiac muscle hypertrophy (GO:0010611)	0.124045	0.210563	PARP1
negative regulation of ossification (GO:0030279)	0.124045	0.210563	MDK
negative regulation of protein tyrosine kinase activity (GO:0061099)	0.124045	0.210563	ERRFI1
negative regulation of stress fiber assembly (GO:0051497)	0.124045	0.210563	MET
neuromuscular junction development (GO:0007528)	0.124045	0.210563	AGRN
dendritic cell differentiation (GO:0097028)	0.124045	0.210563	CSF2
peptidyl-glutamic acid modification (GO:0018200)	0.124045	0.210563	PARP1
regulation of ruffle assembly (GO:1900027)	0.124045	0.210563	KANK1
positive regulation of carbohydrate metabolic process (GO:0045913)	0.124045	0.210563	PDGFB
positive regulation of cellular response to transforming growth factor beta stimulus (GO:1903846)	0.124045	0.210563	THBS1
positive regulation of transforming growth factor beta receptor signaling pathway (GO:0030511)	0.124045	0.210563	THBS1
positive regulation of viral life cycle (GO:1903902)	0.124045	0.210563	CD74
potassium ion homeostasis (GO:0055075)	0.124045	0.210563	ATP1B1
wound healing, spreading of cells (GO:0044319)	0.124045	0.210563	PDPN
protein exit from endoplasmic reticulum (GO:0032527)	0.124045	0.210563	LMAN1
protein insertion into mitochondrial membrane (GO:0051204)	0.124045	0.210563	PMAIP1
regulation of I-kappaB kinase/NF-kappaB signaling (GO:0043122)	0.126085	0.21377	CD74;MIB2;BIRC3
supramolecular fiber organization (GO:0097435)	0.128378	0.216156	RHOBTB3;TSPAN5;TGFBI;SORL1
regulation of calcium ion import (GO:0090279)	0.128868	0.216156	PDGFB
regulation of epidermal cell differentiation (GO:0045604)	0.128868	0.216156	ERRFI1
organophosphate ester transport (GO:0015748)	0.128868	0.216156	PLTP
endosome transport via multivesicular body sorting pathway (GO:0032509)	0.128868	0.216156	LAPTM4B
response to dsRNA (GO:0043331)	0.128868	0.216156	PMAIP1
response to hexose (GO:0009746)	0.128868	0.216156	THBS1
positive regulation of release of cytochrome c from mitochondria (GO:0090200)	0.128868	0.216156	PMAIP1
negative regulation of actin filament polymerization (GO:0030837)	0.128868	0.216156	KANK1
cellular response to transforming growth factor beta stimulus (GO:0071560)	0.130158	0.217745	SMAD2;PTPRK
positive regulation of cellular component organization (GO:0051130)	0.130158	0.217745	LMAN1;NEDD4L
ubiquitin-dependent protein catabolic process (GO:0006511)	0.13126	0.217745	UBE2C;UBE2S;RNF217;NEDD4L
cellular response to molecule of bacterial origin (GO:0071219)	0.132008	0.217745	SERPINE1;HMGB2
positive regulation of protein metabolic process (GO:0051247)	0.132008	0.217745	NEDD4L;SORL1
inflammatory response (GO:0006954)	0.133472	0.217745	OLR1;ADM;THBS1
negative regulation of cell development (GO:0010721)	0.133666	0.217745	SORL1
negative regulation of intrinsic apoptotic signaling pathway in response to DNA damage (GO:1902230)	0.133666	0.217745	CD74
regulation of chondrocyte differentiation (GO:0032330)	0.133666	0.217745	MDK
negative regulation of receptor-mediated endocytosis (GO:0048261)	0.133666	0.217745	ITGAV
negative regulation of signaling receptor activity (GO:2000272)	0.133666	0.217745	ERRFI1
negative regulation of telomere maintenance via telomere lengthening (GO:1904357)	0.133666	0.217745	PARP1
regulation of mitotic metaphase/anaphase transition (GO:0030071)	0.133666	0.217745	UBE2C
regulation of monocyte chemotaxis (GO:0090025)	0.133666	0.217745	SERPINE1
DNA geometric change (GO:0032392)	0.133666	0.217745	HMGB2
DNA modification (GO:0006304)	0.133666	0.217745	PARP1
regulation of protein insertion into mitochondrial membrane involved in apoptotic signaling pathway (GO:1900739)	0.133666	0.217745	PMAIP1
endothelial cell development (GO:0001885)	0.133666	0.217745	MET
regulation of regulatory T cell differentiation (GO:0045589)	0.133666	0.217745	MDK
global genome nucleotide-excision repair (GO:0070911)	0.133666	0.217745	PARP1
positive regulation of ion transmembrane transporter activity (GO:0032414)	0.133666	0.217745	ATP1B1
positive regulation of microtubule polymerization or depolymerization (GO:0031112)	0.133666	0.217745	MET
positive regulation of protein insertion into mitochondrial membrane involved in apoptotic signaling pathway (GO:1900740)	0.133666	0.217745	PMAIP1
metanephros development (GO:0001656)	0.133666	0.217745	BASP1
mononuclear cell differentiation (GO:1903131)	0.133666	0.217745	CSF2
cytosolic transport (GO:0016482)	0.133865	0.217819	RHOBTB3;TBC1D23
apoptotic process (GO:0006915)	0.134718	0.218955	NGFR;PARP1;PMAIP1
regulation of protein binding (GO:0043393)	0.137595	0.220936	PDGFB;SORL1
positive regulation of protein-containing complex assembly (GO:0031334)	0.137595	0.220936	CSF2;PARP1
negative regulation of endothelial cell apoptotic process (GO:2000352)	0.138437	0.220936	SERPINE1
negative regulation of insulin receptor signaling pathway (GO:0046627)	0.138437	0.220936	KANK1
negative regulation of plasma membrane bounded cell projection assembly (GO:0120033)	0.138437	0.220936	KANK1
negative regulation of protein polymerization (GO:0032272)	0.138437	0.220936	KANK1
regulation of epidermal growth factor-activated receptor activity (GO:0007176)	0.138437	0.220936	ERRFI1
nucleobase-containing small molecule interconversion (GO:0015949)	0.138437	0.220936	TXNRD1
positive regulation of BMP signaling pathway (GO:0030513)	0.138437	0.220936	SMAD2
positive regulation of cellular component movement (GO:0051272)	0.138437	0.220936	PDPN
regulation of toll-like receptor signaling pathway (GO:0034121)	0.138437	0.220936	BIRC3
positive regulation of erythrocyte differentiation (GO:0045648)	0.138437	0.220936	HMGB2
positive regulation of nitric oxide biosynthetic process (GO:0045429)	0.138437	0.220936	ASS1
positive regulation of nuclear division (GO:0051785)	0.138437	0.220936	PDGFB
mitotic chromosome condensation (GO:0007076)	0.138437	0.220936	CDK1
negative regulation of actin filament bundle assembly (GO:0032232)	0.138437	0.220936	MET
positive regulation of cysteine-type endopeptidase activity involved in apoptotic process (GO:0043280)	0.139468	0.222332	NGFR;PMAIP1
cellular response to lipopolysaccharide (GO:0071222)	0.141348	0.222972	SERPINE1;HMGB2
cytoskeleton organization (GO:0007010)	0.141348	0.222972	MDK;RHOBTB3
negative regulation of axonogenesis (GO:0050771)	0.143182	0.222972	NGFR
negative regulation of cellular response to insulin stimulus (GO:1900077)	0.143182	0.222972	KANK1
receptor clustering (GO:0043113)	0.143182	0.222972	AGRN
regulation of extrinsic apoptotic signaling pathway in absence of ligand (GO:2001239)	0.143182	0.222972	CSF2
regulation of insulin secretion involved in cellular response to glucose stimulus (GO:0061178)	0.143182	0.222972	PIM3
regulation of multicellular organismal development (GO:2000026)	0.143182	0.222972	CDK1
regulation of muscle contraction (GO:0006937)	0.143182	0.222972	MYL9
regulation of neuron migration (GO:2001222)	0.143182	0.222972	MDK
regulation of sodium ion transmembrane transport (GO:1902305)	0.143182	0.222972	NEDD4L
response to interferon-beta (GO:0035456)	0.143182	0.222972	IFITM2
response to ketone (GO:1901654)	0.143182	0.222972	THBS1
positive regulation of microtubule polymerization (GO:0031116)	0.143182	0.222972	MET
positive regulation of nitric oxide metabolic process (GO:1904407)	0.143182	0.222972	ASS1
leukocyte cell-cell adhesion (GO:0007159)	0.143182	0.222972	OLR1
positive regulation of phosphatidylinositol 3-kinase activity (GO:0043552)	0.143182	0.222972	PDGFB
positive regulation of synapse assembly (GO:0051965)	0.143182	0.222972	AGRN
protein localization to cell surface (GO:0034394)	0.143182	0.222972	PTPRK
protein localization to Golgi apparatus (GO:0034067)	0.143182	0.222972	SORL1
protein localization to lysosome (GO:0061462)	0.143182	0.222972	SORL1
regulation of ERK1 and ERK2 cascade (GO:0070372)	0.143551	0.223301	CD74;NTRK2;PDGFB
regulation of anatomical structure morphogenesis (GO:0022603)	0.147018	0.227564	SPARC;NEDD4L
negative regulation of myeloid leukocyte differentiation (GO:0002762)	0.147901	0.227564	CDK6
regulation of DNA biosynthetic process (GO:2000278)	0.147901	0.227564	PDGFB
negative regulation of wound healing (GO:0061045)	0.147901	0.227564	SERPINE1
nucleotide-excision repair, preincision complex assembly (GO:0006294)	0.147901	0.227564	PARP1
dicarboxylic acid transport (GO:0006835)	0.147901	0.227564	PDPN
regulation of response to biotic stimulus (GO:0002831)	0.147901	0.227564	BIRC3
positive regulation of leukocyte migration (GO:0002687)	0.147901	0.227564	MDK
production of miRNAs involved in gene silencing by miRNA (GO:0035196)	0.147901	0.227564	SMAD2
protein ADP-ribosylation (GO:0006471)	0.147901	0.227564	PARP1
defense response to symbiont (GO:0140546)	0.148919	0.228882	IFITM2;PMAIP1
positive regulation of nucleic acid-templated transcription (GO:1903508)	0.151006	0.229752	SMAD2;CD74;PDGFB;HMGB2;GLIS2
protein N-linked glycosylation via asparagine (GO:0018279)	0.152594	0.229752	LMAN1
negative regulation of cytoskeleton organization (GO:0051494)	0.152594	0.229752	KANK1
artery morphogenesis (GO:0048844)	0.152594	0.229752	JAG1
cardiac muscle cell action potential (GO:0086001)	0.152594	0.229752	ATP1B1
regulation of natural killer cell mediated cytotoxicity (GO:0042269)	0.152594	0.229752	CADM1
positive regulation of B cell proliferation (GO:0030890)	0.152594	0.229752	CD74
fatty-acyl-CoA biosynthetic process (GO:0046949)	0.152594	0.229752	SCD5
positive regulation of DNA recombination (GO:0045911)	0.152594	0.229752	PARP1
regulation of vasoconstriction (GO:0019229)	0.152594	0.229752	ADM
respiratory tube development (GO:0030323)	0.152594	0.229752	PDPN
response to alcohol (GO:0097305)	0.152594	0.229752	SMAD2
heterotypic cell-cell adhesion (GO:0034113)	0.152594	0.229752	ITGAV
positive regulation of lipid kinase activity (GO:0090218)	0.152594	0.229752	PDGFB
ion homeostasis (GO:0050801)	0.152594	0.229752	NEDD4L
positive regulation of phosphate metabolic process (GO:0045937)	0.152594	0.229752	THBS1
maintenance of blood-brain barrier (GO:0035633)	0.152594	0.229752	CLDN1
positive regulation of small GTPase mediated signal transduction (GO:0051057)	0.152594	0.229752	ITGAV
TRIF-dependent toll-like receptor signaling pathway (GO:0035666)	0.152594	0.229752	BIRC3
circulatory system development (GO:0072359)	0.152735	0.229752	HEG1;PDGFB
negative regulation of cell population proliferation (GO:0008285)	0.156293	0.23309	BTG3;CDK6;PDPN;PTPRK
microtubule cytoskeleton organization involved in mitosis (GO:1902850)	0.156571	0.23309	CENPF;RCC2
activation of protein kinase B activity (GO:0032148)	0.157262	0.23309	PDGFB
aminoglycan catabolic process (GO:0006026)	0.157262	0.23309	AGRN
regulation of cellular senescence (GO:2000772)	0.157262	0.23309	CDK6
cardiac muscle cell action potential involved in contraction (GO:0086002)	0.157262	0.23309	NEDD4L
negative regulation of osteoblast differentiation (GO:0045668)	0.157262	0.23309	CDK6
negative regulation of response to DNA damage stimulus (GO:2001021)	0.157262	0.23309	CD74
peptide cross-linking (GO:0018149)	0.157262	0.23309	THBS1
peptidyl-asparagine modification (GO:0018196)	0.157262	0.23309	LMAN1
positive regulation of leukocyte cell-cell adhesion (GO:1903039)	0.157262	0.23309	MDK
positive regulation of mononuclear cell migration (GO:0071677)	0.157262	0.23309	SERPINE1
vitamin transport (GO:0051180)	0.157262	0.23309	PDPN
MyD88-independent toll-like receptor signaling pathway (GO:0002756)	0.157262	0.23309	BIRC3
cellular response to insulin stimulus (GO:0032869)	0.158495	0.234182	PARP1;INSIG1
positive regulation of macromolecule biosynthetic process (GO:0010557)	0.158495	0.234182	PDGFB;THBS1
muscle contraction (GO:0006936)	0.158495	0.234182	CALD1;MYL9
Golgi organization (GO:0007030)	0.160424	0.236013	LMAN1;CDK1
positive regulation of macromolecule metabolic process (GO:0010604)	0.161503	0.236013	CD74;NTRK2;CSF2;PDGFB
activation of phospholipase C activity (GO:0007202)	0.161904	0.236013	NTRK2
protein transmembrane import into intracellular organelle (GO:0044743)	0.161904	0.236013	TIMM21
negative regulation of chemotaxis (GO:0050922)	0.161904	0.236013	THBS1
aortic valve morphogenesis (GO:0003180)	0.161904	0.236013	JAG1
regulation of cell migration involved in sprouting angiogenesis (GO:0090049)	0.161904	0.236013	THBS1
regulation of dendrite morphogenesis (GO:0048814)	0.161904	0.236013	NEDD4L
endodermal cell differentiation (GO:0035987)	0.161904	0.236013	ITGAV
skeletal muscle organ development (GO:0060538)	0.161904	0.236013	BASP1
liver development (GO:0001889)	0.161904	0.236013	MET
metal ion export (GO:0070839)	0.161904	0.236013	ATP1B1
mitochondrial membrane organization (GO:0007006)	0.161904	0.236013	PMAIP1
defense response to virus (GO:0051607)	0.166238	0.239533	IFITM2;PMAIP1
transmembrane receptor protein serine/threonine kinase signaling pathway (GO:0007178)	0.166238	0.239533	SMAD2;PTPRK
actin filament bundle assembly (GO:0051017)	0.166521	0.239533	CALD1
actin filament bundle organization (GO:0061572)	0.166521	0.239533	CALD1
regulation of cholesterol efflux (GO:0010874)	0.166521	0.239533	PLTP
regulation of protein localization to cell surface (GO:2000008)	0.166521	0.239533	NEDD4L
regulation of sprouting angiogenesis (GO:1903670)	0.166521	0.239533	THBS1
positive regulation of cholesterol transport (GO:0032376)	0.166521	0.239533	PLTP
signal transduction by p53 class mediator (GO:0072331)	0.166521	0.239533	PMAIP1
positive regulation of organelle organization (GO:0010638)	0.166521	0.239533	LMAN1
vasculogenesis (GO:0001570)	0.166521	0.239533	ADM
mitotic G2 DNA damage checkpoint signaling (GO:0007095)	0.166521	0.239533	CDK1
negative chemotaxis (GO:0050919)	0.166521	0.239533	ITGAV
negative regulation of blood vessel endothelial cell migration (GO:0043537)	0.171113	0.242195	THBS1
regulation of activated T cell proliferation (GO:0046006)	0.171113	0.242195	IGFBP2
negative regulation of extrinsic apoptotic signaling pathway via death domain receptors (GO:1902042)	0.171113	0.242195	SERPINE1
regulation of cell adhesion mediated by integrin (GO:0033628)	0.171113	0.242195	SERPINE1
cardiac muscle contraction (GO:0060048)	0.171113	0.242195	ATP1B1
regulation of glucose metabolic process (GO:0010906)	0.171113	0.242195	PMAIP1
central nervous system neuron differentiation (GO:0021953)	0.171113	0.242195	NTRK2
regulation of keratinocyte differentiation (GO:0045616)	0.171113	0.242195	ERRFI1
organelle disassembly (GO:1903008)	0.171113	0.242195	CDK1
epithelial tube morphogenesis (GO:0060562)	0.171113	0.242195	MET
female gamete generation (GO:0007292)	0.171113	0.242195	MDK
regulation of transmembrane transport (GO:0034762)	0.171113	0.242195	NEDD4L
positive regulation of DNA binding (GO:0043388)	0.171113	0.242195	HMGB2
positive regulation of interleukin-12 production (GO:0032735)	0.171113	0.242195	MDK
response to steroid hormone (GO:0048545)	0.171113	0.242195	THBS1
positive regulation of mitochondrial outer membrane permeabilization involved in apoptotic signaling pathway (GO:1901030)	0.171113	0.242195	PMAIP1
protein localization to plasma membrane (GO:0072659)	0.172088	0.24309	TSPAN5;ATP1B1
organic substance transport (GO:0071702)	0.172088	0.24309	CENPF;PLTP
negative regulation of epithelial cell migration (GO:0010633)	0.175679	0.246439	THBS1
base-excision repair, gap-filling (GO:0006287)	0.175679	0.246439	PARP1
bicarbonate transport (GO:0015701)	0.175679	0.246439	CA12
cellular response to amyloid-beta (GO:1904646)	0.175679	0.246439	NGFR
regulation of ion transmembrane transport (GO:0034765)	0.175679	0.246439	NEDD4L
regulation of phosphatidylinositol 3-kinase activity (GO:0043551)	0.175679	0.246439	PDGFB
semaphorin-plexin signaling pathway (GO:0071526)	0.175679	0.246439	MET
regulation of cellular component organization (GO:0051128)	0.177972	0.24886	SGK1;MKI67
enzyme linked receptor protein signaling pathway (GO:0007167)	0.179941	0.24886	NTRK2;MET
protein localization to cell periphery (GO:1990778)	0.179941	0.24886	TSPAN5;ATP1B1
negative regulation of cellular protein localization (GO:1903828)	0.180221	0.24886	NEDD4L
aortic valve development (GO:0003176)	0.180221	0.24886	JAG1
regulation of cardiac muscle contraction (GO:0055117)	0.180221	0.24886	ATP1B1
regulation of embryonic development (GO:0045995)	0.180221	0.24886	CDK1
cellular response to heat (GO:0034605)	0.180221	0.24886	THBS1
regulation of ossification (GO:0030278)	0.180221	0.24886	MDK
endoderm formation (GO:0001706)	0.180221	0.24886	ITGAV
platelet aggregation (GO:0070527)	0.180221	0.24886	MYL9
positive regulation of cytokine-mediated signaling pathway (GO:0001961)	0.180221	0.24886	CD74
positive regulation of mitotic nuclear division (GO:0045840)	0.180221	0.24886	PDGFB
intrinsic apoptotic signaling pathway by p53 class mediator (GO:0072332)	0.180221	0.24886	PMAIP1
positive regulation of myeloid leukocyte differentiation (GO:0002763)	0.180221	0.24886	CD74
positive regulation of substrate adhesion-dependent cell spreading (GO:1900026)	0.180221	0.24886	MDK
protein-containing complex assembly (GO:0065003)	0.182018	0.251096	CD74;LMAN1;CLDN1
regulation of actin cytoskeleton reorganization (GO:2000249)	0.184738	0.252874	MDK
centromere complex assembly (GO:0034508)	0.184738	0.252874	CENPF
nucleotide-excision repair, DNA incision, 5'-to lesion (GO:0006296)	0.184738	0.252874	PARP1
phagocytosis, engulfment (GO:0006911)	0.184738	0.252874	THBS1
positive regulation of calcium ion transport (GO:0051928)	0.184738	0.252874	PDGFB
positive regulation of cytokinesis (GO:0032467)	0.184738	0.252874	KIF23
regulation of vascular associated smooth muscle cell proliferation (GO:1904705)	0.184738	0.252874	PDGFB
positive regulation of myeloid cell differentiation (GO:0045639)	0.184738	0.252874	HMGB2
protein-DNA complex assembly (GO:0065004)	0.185866	0.253927	PARP1;HMGB2
monocarboxylic acid metabolic process (GO:0032787)	0.185866	0.253927	MSMO1;CKB
negative regulation of endothelial cell migration (GO:0010596)	0.18923	0.258024	THBS1
negative regulation of G0 to G1 transition (GO:0070317)	0.18923	0.258024	RBBP8
positive regulation of MAPK cascade (GO:0043410)	0.191694	0.261132	CD74;NTRK2;PDGFB
negative regulation of cellular metabolic process (GO:0031324)	0.193698	0.261344	ITGAV
regulation of dendrite development (GO:0050773)	0.193698	0.261344	NEDD4L
regulation of ion transmembrane transporter activity (GO:0032412)	0.193698	0.261344	NEDD4L
nucleotide-excision repair, DNA incision (GO:0033683)	0.193698	0.261344	PARP1
regulation of protein targeting to mitochondrion (GO:1903214)	0.193698	0.261344	LMAN1
regulation of protein tyrosine kinase activity (GO:0061097)	0.193698	0.261344	PDGFB
regulation of receptor-mediated endocytosis (GO:0048259)	0.193698	0.261344	SERPINE1
regulation of T cell differentiation (GO:0045580)	0.193698	0.261344	MDK
positive regulation of intracellular transport (GO:0032388)	0.193698	0.261344	SORL1
membrane protein proteolysis (GO:0033619)	0.193698	0.261344	NGFR
positive regulation of intracellular protein transport (GO:0090316)	0.195802	0.263932	PMAIP1;SORL1
positive regulation of hydrolase activity (GO:0051345)	0.197798	0.265063	HMGB2;AGRN
negative regulation of ERBB signaling pathway (GO:1901185)	0.198141	0.265063	ERRFI1
regulation of microtubule polymerization (GO:0031113)	0.198141	0.265063	MET
regulation of nitric oxide biosynthetic process (GO:0045428)	0.198141	0.265063	ASS1
regulation of sodium ion transmembrane transporter activity (GO:2000649)	0.198141	0.265063	NEDD4L
fatty acid derivative biosynthetic process (GO:1901570)	0.198141	0.265063	SCD5
positive regulation of double-strand break repair (GO:2000781)	0.198141	0.265063	PARP1
positive regulation of intrinsic apoptotic signaling pathway (GO:2001244)	0.198141	0.265063	PMAIP1
brain development (GO:0007420)	0.199796	0.26652	CENPF;TBC1D23
cellular response to organic cyclic compound (GO:0071407)	0.199796	0.26652	INSIG1;PDGFB
response to cytokine (GO:0034097)	0.199796	0.26652	CD74;IFITM2
regulation of cell development (GO:0060284)	0.20256	0.267432	HMGB2
carboxylic acid transmembrane transport (GO:1905039)	0.20256	0.267432	SLC7A11
regulation of G0 to G1 transition (GO:0070316)	0.20256	0.267432	RBBP8
cortical cytoskeleton organization (GO:0030865)	0.20256	0.267432	RHOBTB3
regulation of mitochondrial membrane potential (GO:0051881)	0.20256	0.267432	PMAIP1
endosome organization (GO:0007032)	0.20256	0.267432	LAPTM4B
epithelial cell migration (GO:0010631)	0.20256	0.267432	KANK1
regulation of release of cytochrome c from mitochondria (GO:0090199)	0.20256	0.267432	PMAIP1
heart contraction (GO:0060047)	0.20256	0.267432	ATP1B1
response to growth factor (GO:0070848)	0.20256	0.267432	PDGFB
keratinocyte differentiation (GO:0030216)	0.20256	0.267432	JAG1
regulation of chemokine production (GO:0032642)	0.206955	0.271965	CD74
regulation of nervous system development (GO:0051960)	0.206955	0.271965	HMGB2
positive regulation of ATPase activity (GO:0032781)	0.206955	0.271965	ATP1B1
potassium ion import across plasma membrane (GO:1990573)	0.206955	0.271965	ATP1B1
monocyte chemotaxis (GO:0002548)	0.206955	0.271965	PDGFB
regulation of cell-cell adhesion (GO:0022407)	0.211326	0.276169	JAG1
cellular glucose homeostasis (GO:0001678)	0.211326	0.276169	NGFR
cellular response to glucose starvation (GO:0042149)	0.211326	0.276169	PMAIP1
positive regulation of leukocyte mediated cytotoxicity (GO:0001912)	0.211326	0.276169	CADM1
positive regulation of phospholipase C activity (GO:0010863)	0.211326	0.276169	NTRK2
positive regulation of T cell differentiation (GO:0045582)	0.211326	0.276169	MDK
negative regulation of epidermal growth factor receptor signaling pathway (GO:0042059)	0.215673	0.277987	ERRFI1
branching morphogenesis of an epithelial tube (GO:0048754)	0.215673	0.277987	MET
cardiac ventricle morphogenesis (GO:0003208)	0.215673	0.277987	JAG1
cation transmembrane transport (GO:0098655)	0.215673	0.277987	ATP1B1
neurogenesis (GO:0022008)	0.215673	0.277987	CDK6
positive regulation of cell division (GO:0051781)	0.215673	0.277987	KIF23
positive regulation of cell-matrix adhesion (GO:0001954)	0.215673	0.277987	CDK6
response to amyloid-beta (GO:1904645)	0.215673	0.277987	NGFR
homotypic cell-cell adhesion (GO:0034109)	0.215673	0.277987	MYL9
intracellular protein transmembrane transport (GO:0065002)	0.215673	0.277987	TIMM21
positive regulation of potassium ion transmembrane transport (GO:1901381)	0.215673	0.277987	ATP1B1
positive regulation of receptor-mediated endocytosis (GO:0048260)	0.215673	0.277987	SERPINE1
mitotic spindle assembly (GO:0090307)	0.215673	0.277987	KIF23
protein K63-linked ubiquitination (GO:0070534)	0.215673	0.277987	UBE2S
cellular response to growth factor stimulus (GO:0071363)	0.215862	0.277987	NTRK2;PDGFB
organonitrogen compound biosynthetic process (GO:1901566)	0.215862	0.277987	KDSR;ASS1
response to lipopolysaccharide (GO:0032496)	0.21788	0.280074	SERPINE1;HMGB2
protein autophosphorylation (GO:0046777)	0.21788	0.280074	NTRK2;PIM3
amino acid transmembrane transport (GO:0003333)	0.219996	0.282026	SLC7A11
chromosome condensation (GO:0030261)	0.219996	0.282026	CDK1
mitotic G2/M transition checkpoint (GO:0044818)	0.219996	0.282026	CDK1
alpha-amino acid metabolic process (GO:1901605)	0.224296	0.285983	ASS1
regulation of B cell proliferation (GO:0030888)	0.224296	0.285983	CD74
regulation of cellular protein localization (GO:1903827)	0.224296	0.285983	PARP1
regulation of double-strand break repair via homologous recombination (GO:0010569)	0.224296	0.285983	PARP1
positive regulation of organelle assembly (GO:1902117)	0.224296	0.285983	CSF2
vesicle organization (GO:0016050)	0.224296	0.285983	LAPTM4B
DNA repair (GO:0006281)	0.225779	0.287613	PARP1;RBBP8;CDK1
heart development (GO:0007507)	0.22799	0.290127	HEG1;PDGFB
regulation of DNA binding (GO:0051101)	0.228572	0.290127	HMGB2
positive regulation of cell-cell adhesion (GO:0022409)	0.228572	0.290127	MDK
telomere organization (GO:0032200)	0.228572	0.290127	PARP1
base-excision repair (GO:0006284)	0.232825	0.293942	PARP1
negative regulation of MAP kinase activity (GO:0043407)	0.232825	0.293942	SORL1
regulation of protein metabolic process (GO:0051246)	0.232825	0.293942	NEDD4L
establishment of protein localization to mitochondrion (GO:0072655)	0.232825	0.293942	TIMM21
positive regulation of DNA repair (GO:0045739)	0.232825	0.293942	PARP1
substrate adhesion-dependent cell spreading (GO:0034446)	0.232825	0.293942	ITGAV
cellular protein-containing complex assembly (GO:0034622)	0.236103	0.297159	SMAD2;CENPF
adherens junction organization (GO:0034332)	0.237055	0.297159	CADM1
negative regulation of cell projection organization (GO:0031345)	0.237055	0.297159	KANK1
aminoglycan biosynthetic process (GO:0006023)	0.237055	0.297159	AGRN
receptor internalization (GO:0031623)	0.237055	0.297159	ADM
regulation of cellular localization (GO:0060341)	0.237055	0.297159	PARP1
response to glucose (GO:0009749)	0.237055	0.297159	THBS1
mitotic cytokinesis (GO:0000281)	0.237055	0.297159	KIF23
neuron migration (GO:0001764)	0.241261	0.301897	NTRK2
positive regulation of cell morphogenesis involved in differentiation (GO:0010770)	0.241261	0.301897	MDK
neuron projection development (GO:0031175)	0.242198	0.302801	TBC1D23;SGK1
blood circulation (GO:0008015)	0.245445	0.304973	OLR1
negative regulation of transport (GO:0051051)	0.245445	0.304973	ITGAV
DNA duplex unwinding (GO:0032508)	0.245445	0.304973	PARP1
regulation of smoothened signaling pathway (GO:0008589)	0.245445	0.304973	GLIS2
gonad development (GO:0008406)	0.245445	0.304973	BASP1
mitotic nuclear membrane organization (GO:0101024)	0.245445	0.304973	CDK1
mitotic nuclear membrane reassembly (GO:0007084)	0.245445	0.304973	CDK1
negative regulation of BMP signaling pathway (GO:0030514)	0.249605	0.307977	SORL1
amide biosynthetic process (GO:0043604)	0.249605	0.307977	ASS1
negative regulation of protein metabolic process (GO:0051248)	0.249605	0.307977	ITGAV
negative regulation of protein-containing complex assembly (GO:0031333)	0.249605	0.307977	SORL1
regulation of intrinsic apoptotic signaling pathway (GO:2001242)	0.249605	0.307977	PMAIP1
plasma membrane bounded cell projection morphogenesis (GO:0120039)	0.249605	0.307977	SGK1
sprouting angiogenesis (GO:0002040)	0.249605	0.307977	THBS1
myeloid cell differentiation (GO:0030099)	0.249605	0.307977	CSF2
defense response to bacterium (GO:0042742)	0.252373	0.311121	SERPINE1;HMGB2
bicellular tight junction assembly (GO:0070830)	0.253743	0.311723	CLDN1
epidermal cell differentiation (GO:0009913)	0.253743	0.311723	JAG1
positive regulation of B cell activation (GO:0050871)	0.253743	0.311723	CD74
positive regulation of chemokine production (GO:0032722)	0.253743	0.311723	CD74
cytokine-mediated signaling pathway (GO:0019221)	0.256632	0.314998	IL32;IFITM2;CSF2;PDGFB;BIRC3
negative regulation of viral genome replication (GO:0045071)	0.257859	0.315136	IFITM2
nuclear membrane reassembly (GO:0031468)	0.257859	0.315136	CDK1
regulation of potassium ion transmembrane transport (GO:1901379)	0.257859	0.315136	NEDD4L
glycosaminoglycan metabolic process (GO:0030203)	0.257859	0.315136	AGRN
striated muscle contraction (GO:0006941)	0.257859	0.315136	ATP1B1
protein targeting to mitochondrion (GO:0006626)	0.261951	0.31931	TIMM21
regulation of cardiac conduction (GO:1903779)	0.261951	0.31931	ATP1B1
positive regulation of response to DNA damage stimulus (GO:2001022)	0.261951	0.31931	PMAIP1
blood vessel morphogenesis (GO:0048514)	0.266022	0.32205	ADM
DNA damage response, signal transduction by p53 class mediator resulting in cell cycle arrest (GO:0006977)	0.266022	0.32205	CDK1
peptidyl-tyrosine modification (GO:0018212)	0.266022	0.32205	PDGFB
positive regulation of establishment of protein localization to mitochondrion (GO:1903749)	0.266022	0.32205	PMAIP1
glycosaminoglycan catabolic process (GO:0006027)	0.266022	0.32205	AGRN
telomere maintenance (GO:0000723)	0.266022	0.32205	PARP1
tight junction assembly (GO:0120192)	0.266022	0.32205	CLDN1
mitochondrial transport (GO:0006839)	0.266022	0.32205	PMAIP1
arachidonic acid metabolic process (GO:0019369)	0.27007	0.325558	PTGS1
cellular response to peptide (GO:1901653)	0.27007	0.325558	NGFR
dicarboxylic acid metabolic process (GO:0043648)	0.27007	0.325558	ASS1
renal system development (GO:0072001)	0.27007	0.325558	CENPF
icosanoid metabolic process (GO:0006690)	0.27007	0.325558	PTGS1
receptor metabolic process (GO:0043112)	0.274096	0.327618	ADM
negative regulation of hydrolase activity (GO:0051346)	0.274096	0.327618	RCC2
nucleosome assembly (GO:0006334)	0.274096	0.327618	HMGB2
regulation of phagocytosis (GO:0050764)	0.274096	0.327618	ITGAV
regulation of tumor necrosis factor-mediated signaling pathway (GO:0010803)	0.274096	0.327618	BIRC3
positive regulation of mitochondrion organization (GO:0010822)	0.274096	0.327618	PMAIP1
membrane lipid biosynthetic process (GO:0046467)	0.274096	0.327618	KDSR
mitochondrial respiratory chain complex I assembly (GO:0032981)	0.274096	0.327618	TIMM21
muscle organ development (GO:0007517)	0.274096	0.327618	TAGLN
NADH dehydrogenase complex assembly (GO:0010257)	0.274096	0.327618	TIMM21
negative regulation of autophagy (GO:0010507)	0.2781	0.330726	MET
phospholipid transport (GO:0015914)	0.2781	0.330726	PLTP
positive regulation of apoptotic signaling pathway (GO:2001235)	0.2781	0.330726	PMAIP1
response to reactive oxygen species (GO:0000302)	0.2781	0.330726	PTPRK
positive regulation of tyrosine phosphorylation of STAT protein (GO:0042531)	0.2781	0.330726	CSF2
mitotic DNA damage checkpoint signaling (GO:0044773)	0.2781	0.330726	CDK1
apical junction assembly (GO:0043297)	0.282082	0.334337	CLDN1
peptidyl-threonine phosphorylation (GO:0018107)	0.282082	0.334337	CDK1
response to organic cyclic compound (GO:0014070)	0.282082	0.334337	PMAIP1
homophilic cell adhesion via plasma membrane adhesion molecules (GO:0007156)	0.282082	0.334337	CADM1
regulation of DNA-templated transcription, initiation (GO:2000142)	0.286043	0.338181	CDK1
regulation of endocytosis (GO:0030100)	0.286043	0.338181	NEDD4L
positive regulation of DNA biosynthetic process (GO:2000573)	0.286043	0.338181	PDGFB
double-strand break repair via nonhomologous end joining (GO:0006303)	0.289982	0.34198	HMGB2
positive regulation of cysteine-type endopeptidase activity (GO:2001056)	0.289982	0.34198	PMAIP1
I-kappaB kinase/NF-kappaB signaling (GO:0007249)	0.289982	0.34198	BIRC3
cell cycle G1/S phase transition (GO:0044843)	0.293899	0.344302	CDK6
negative regulation of peptidase activity (GO:0010466)	0.293899	0.344302	SERPINE1
cellular response to reactive oxygen species (GO:0034614)	0.293899	0.344302	PTPRK
neuropeptide signaling pathway (GO:0007218)	0.293899	0.344302	SORL1
COPII vesicle coating (GO:0048208)	0.293899	0.344302	LMAN1
positive regulation of DNA metabolic process (GO:0051054)	0.293899	0.344302	PDGFB
vesicle coating (GO:0006901)	0.293899	0.344302	LMAN1
vesicle targeting, rough ER to cis-Golgi (GO:0048207)	0.293899	0.344302	LMAN1
post-translational protein modification (GO:0043687)	0.295264	0.345616	KLHL21;TNC;PRSS23
negative regulation of cell cycle process (GO:0010948)	0.297795	0.347141	RBBP8
regulation of innate immune response (GO:0045088)	0.297795	0.347141	BIRC3
diterpenoid metabolic process (GO:0016101)	0.297795	0.347141	AGRN
regulation of transcription initiation from RNA polymerase II promoter (GO:0060260)	0.297795	0.347141	CDK1
protein catabolic process (GO:0030163)	0.297795	0.347141	PMAIP1
regulation of macromolecule metabolic process (GO:0060255)	0.301242	0.34964	CDK6;ATP1B1
BMP signaling pathway (GO:0030509)	0.301669	0.34964	SMAD2
cellular response to type I interferon (GO:0071357)	0.301669	0.34964	IFITM2
chemical homeostasis (GO:0048878)	0.301669	0.34964	NEDD4L
regulation of RNA metabolic process (GO:0051252)	0.301669	0.34964	RBM38
type I interferon signaling pathway (GO:0060337)	0.301669	0.34964	IFITM2
mitotic G1 DNA damage checkpoint signaling (GO:0031571)	0.301669	0.34964	CDK1
cellular response to DNA damage stimulus (GO:0006974)	0.302775	0.350634	PARP1;RBBP8;CDK1
cellular component disassembly (GO:0022411)	0.305523	0.352086	KLK5
embryonic organ development (GO:0048568)	0.305523	0.352086	TBC1D23
regulation of protein localization (GO:0032880)	0.305523	0.352086	PARP1
extracellular matrix disassembly (GO:0022617)	0.305523	0.352086	KLK5
positive regulation of cell cycle (GO:0045787)	0.305523	0.352086	PDGFB
positive regulation of T cell proliferation (GO:0042102)	0.305523	0.352086	IGFBP2
protein N-linked glycosylation (GO:0006487)	0.309355	0.355055	LMAN1
regulation of epidermal growth factor receptor signaling pathway (GO:0042058)	0.309355	0.355055	ERRFI1
peptidyl-threonine modification (GO:0018210)	0.309355	0.355055	CDK1
regulation of viral genome replication (GO:0045069)	0.309355	0.355055	IFITM2
vascular endothelial growth factor receptor signaling pathway (GO:0048010)	0.309355	0.355055	ITGAV
proteasomal protein catabolic process (GO:0010498)	0.311381	0.357091	NEDD4L;PMAIP1
regulation of tyrosine phosphorylation of STAT protein (GO:0042509)	0.313166	0.358847	CSF2
cellular response to decreased oxygen levels (GO:0036294)	0.316957	0.362017	PMAIP1
peptidyl-tyrosine phosphorylation (GO:0018108)	0.316957	0.362017	PDGFB
positive regulation of MAP kinase activity (GO:0043406)	0.316957	0.362017	PDGFB
positive regulation of protein polymerization (GO:0032273)	0.316957	0.362017	MET
carbohydrate homeostasis (GO:0033500)	0.320726	0.364556	NGFR
negative regulation of viral process (GO:0048525)	0.320726	0.364556	IFITM2
COPII-coated vesicle budding (GO:0090114)	0.320726	0.364556	LMAN1
defense response to Gram-positive bacterium (GO:0050830)	0.320726	0.364556	HMGB2
kidney development (GO:0001822)	0.320726	0.364556	CENPF
wound healing (GO:0042060)	0.320726	0.364556	CLDN1
cellular response to BMP stimulus (GO:0071773)	0.324475	0.368225	SMAD2
cholesterol homeostasis (GO:0042632)	0.324475	0.368225	INSIG1
negative regulation of inflammatory response (GO:0050728)	0.325525	0.36912	MDK;ADM
cell morphogenesis involved in differentiation (GO:0000904)	0.328204	0.370671	ITGAV
negative regulation of supramolecular fiber organization (GO:1902904)	0.328204	0.370671	KANK1
cytoskeleton-dependent cytokinesis (GO:0061640)	0.328204	0.370671	KIF23
extrinsic apoptotic signaling pathway (GO:0097191)	0.328204	0.370671	ITGAV
sterol homeostasis (GO:0055092)	0.328204	0.370671	INSIG1
positive regulation of protein modification process (GO:0031401)	0.329554	0.371899	CD74;NTRK2
protein transport (GO:0015031)	0.331382	0.372184	CD74;NGFR;CENPF
antigen processing and presentation of exogenous peptide antigen via MHC class I, TAP-dependent (GO:0002479)	0.331912	0.372184	ITGAV
regulation of actin filament polymerization (GO:0030833)	0.331912	0.372184	KANK1
regulation of actin filament-based process (GO:0032970)	0.331912	0.372184	RHOBTB3
regulation of hydrolase activity (GO:0051336)	0.331912	0.372184	NTRK2
chromatin assembly (GO:0031497)	0.331912	0.372184	HMGB2
endoplasmic reticulum organization (GO:0007029)	0.331912	0.372184	LMAN1
response to molecule of bacterial origin (GO:0002237)	0.331912	0.372184	HMGB2
positive regulation of protein phosphorylation (GO:0001934)	0.334395	0.374537	CD74;NTRK2;PDGFB
proteolysis involved in cellular protein catabolic process (GO:0051603)	0.3356	0.374537	PMAIP1
NIK/NF-kappaB signaling (GO:0038061)	0.3356	0.374537	BIRC3
DNA damage response, signal transduction by p53 class mediator (GO:0030330)	0.3356	0.374537	CDK1
regulation of stress fiber assembly (GO:0051492)	0.3356	0.374537	MET
sphingolipid biosynthetic process (GO:0030148)	0.3356	0.374537	KDSR
nucleic acid phosphodiester bond hydrolysis (GO:0090305)	0.339268	0.377439	PARP1
positive regulation of immune response (GO:0050778)	0.339268	0.377439	CD74
positive regulation of lymphocyte proliferation (GO:0050671)	0.339268	0.377439	CD74
positive regulation of T cell activation (GO:0050870)	0.339268	0.377439	MDK
regulation of cell division (GO:0051302)	0.342916	0.380599	KLHL21
regulation of RNA splicing (GO:0043484)	0.342916	0.380599	RBM38
positive regulation of interleukin-6 production (GO:0032755)	0.342916	0.380599	CD74
inorganic cation import across plasma membrane (GO:0098659)	0.346543	0.383722	ATP1B1
positive regulation of protein modification by small protein conjugation or removal (GO:1903322)	0.346543	0.383722	BIRC3
positive regulation of tumor necrosis factor production (GO:0032760)	0.346543	0.383722	THBS1
antigen processing and presentation of exogenous peptide antigen via MHC class I (GO:0042590)	0.350151	0.387413	ITGAV
regulation of ion transport (GO:0043269)	0.35374	0.390467	NEDD4L
positive regulation of proteasomal ubiquitin-dependent protein catabolic process (GO:0032436)	0.35374	0.390467	RNF217
positive regulation of ubiquitin-dependent protein catabolic process (GO:2000060)	0.35374	0.390467	RNF217
negative regulation of cellular component organization (GO:0051129)	0.357308	0.393484	SORL1
regulation of organelle organization (GO:0033043)	0.357308	0.393484	LMAN1
lipid biosynthetic process (GO:0008610)	0.357308	0.393484	SCD5
activation of cysteine-type endopeptidase activity involved in apoptotic process (GO:0006919)	0.360857	0.396466	NGFR
positive regulation of cellular amide metabolic process (GO:0034250)	0.360857	0.396466	THBS1
positive regulation of tumor necrosis factor superfamily cytokine production (GO:1903557)	0.360857	0.396466	THBS1
regulation of cyclin-dependent protein serine/threonine kinase activity (GO:0000079)	0.364387	0.399413	PDGFB
regulation of G protein-coupled receptor signaling pathway (GO:0008277)	0.364387	0.399413	KLK5
positive regulation of protein ubiquitination (GO:0031398)	0.364387	0.399413	BIRC3
regulation of defense response (GO:0031347)	0.367897	0.402014	BIRC3
peptide metabolic process (GO:0006518)	0.367897	0.402014	SEC11C
regulation of osteoblast differentiation (GO:0045667)	0.367897	0.402014	CDK6
epidermis development (GO:0008544)	0.367897	0.402014	KLK5
G1/S transition of mitotic cell cycle (GO:0000082)	0.37486	0.408991	CDK6
retrograde vesicle-mediated transport, Golgi to endoplasmic reticulum (GO:0006890)	0.37486	0.408991	KIF23
regulation of neuron death (GO:1901214)	0.378313	0.411488	SORL1
regulation of Ras protein signal transduction (GO:0046578)	0.378313	0.411488	KANK1
glucose homeostasis (GO:0042593)	0.378313	0.411488	NGFR
positive regulation of proteasomal protein catabolic process (GO:1901800)	0.378313	0.411488	RNF217
calcium ion transmembrane transport (GO:0070588)	0.381747	0.414585	ITGAV
sodium ion transmembrane transport (GO:0035725)	0.381747	0.414585	ATP1B1
regulation of gene expression (GO:0010468)	0.382784	0.415393	RBM38;CD74;NTRK2;CSF2;CDK6;PDGFB;ATP1B1
post-Golgi vesicle-mediated transport (GO:0006892)	0.388559	0.421336	SORL1
negative regulation of protein kinase activity (GO:0006469)	0.391937	0.424023	SORL1
mitochondrial respiratory chain complex assembly (GO:0033108)	0.391937	0.424023	TIMM21
protein complex oligomerization (GO:0051259)	0.391937	0.424023	CLDN1
regulation of stem cell differentiation (GO:2000736)	0.395296	0.426678	JAG1
toll-like receptor signaling pathway (GO:0002224)	0.395296	0.426678	BIRC3
positive regulation of supramolecular fiber organization (GO:1902905)	0.395296	0.426678	MET
retinoid metabolic process (GO:0001523)	0.398637	0.429956	AGRN
regulation of epithelial cell proliferation (GO:0050678)	0.40196	0.43288	CDK6
regulation of heart contraction (GO:0008016)	0.40196	0.43288	ATP1B1
negative regulation of cell death (GO:0060548)	0.405264	0.435444	SORL1
negative regulation of MAPK cascade (GO:0043409)	0.405264	0.435444	SORL1
nucleosome organization (GO:0034728)	0.405264	0.435444	HMGB2
organelle organization (GO:0006996)	0.40769	0.437718	LMAN1;PARP1;MDK
regulation of vesicle-mediated transport (GO:0060627)	0.411819	0.441815	ITGAV
calcium ion homeostasis (GO:0055074)	0.41507	0.444628	ATP1B1
glycosaminoglycan biosynthetic process (GO:0006024)	0.41507	0.444628	AGRN
organic anion transport (GO:0015711)	0.421518	0.451085	CA12
cellular component assembly (GO:0022607)	0.421736	0.451085	CD74;CALD1
positive regulation of translation (GO:0045727)	0.424715	0.453929	THBS1
positive regulation of protein localization to membrane (GO:1905477)	0.427895	0.456982	PMAIP1
calcium-mediated signaling (GO:0019722)	0.431058	0.45842	ATP1B1
regulation of proteasomal ubiquitin-dependent protein catabolic process (GO:0032434)	0.431058	0.45842	RNF217
positive regulation of cell growth (GO:0030307)	0.431058	0.45842	NEDD4L
positive regulation of cellular protein metabolic process (GO:0032270)	0.431058	0.45842	THBS1
intrinsic apoptotic signaling pathway (GO:0097193)	0.431058	0.45842	PMAIP1
regulation of protein phosphorylation (GO:0001932)	0.431187	0.45842	CD74;NTRK2
central nervous system development (GO:0007417)	0.434945	0.462068	TBC1D23;GLIS2
steroid metabolic process (GO:0008202)	0.437331	0.464254	MSMO1
regulation of transcription by RNA polymerase II (GO:0006357)	0.440034	0.466772	SMAD2;CBX6;TENM2;JAG1;PARP1;SERPINE1;HMGB2;NEDD4L;GLIS2;RBBP8;CDK1;AGRN;MET
nucleotide-excision repair (GO:0006289)	0.440442	0.466855	PARP1
protein processing (GO:0016485)	0.443536	0.469431	SEC11C
positive regulation of protein serine/threonine kinase activity (GO:0071902)	0.443536	0.469431	PDGFB
inorganic cation transmembrane transport (GO:0098662)	0.446139	0.471833	ITGAV;ATP1B1
response to calcium ion (GO:0051592)	0.446613	0.471981	THBS1
regulation of protein ubiquitination (GO:0031396)	0.452716	0.477717	BIRC3
lipid transport (GO:0006869)	0.452716	0.477717	PLTP
regulation of interleukin-6 production (GO:0032675)	0.455742	0.480194	CD74
response to endoplasmic reticulum stress (GO:0034976)	0.455742	0.480194	THBS1
cellular divalent inorganic cation homeostasis (GO:0072503)	0.458752	0.482646	ATP1B1
regulation of Wnt signaling pathway (GO:0030111)	0.458752	0.482646	KANK1
protein-containing complex subunit organization (GO:0043933)	0.461746	0.485073	CD74
regulation of cytoskeleton organization (GO:0051493)	0.461746	0.485073	RHOBTB3
activation of protein kinase activity (GO:0032147)	0.467684	0.490582	PDGFB
response to lipid (GO:0033993)	0.467684	0.490582	HMGB2
positive regulation of programmed cell death (GO:0043068)	0.468155	0.490713	NGFR;PMAIP1
calcium ion transport (GO:0006816)	0.470628	0.492939	ITGAV
regulation of protein-containing complex assembly (GO:0043254)	0.473556	0.494907	SORL1
sphingolipid metabolic process (GO:0006665)	0.473556	0.494907	KDSR
tumor necrosis factor-mediated signaling pathway (GO:0033209)	0.473556	0.494907	BIRC3
adenylate cyclase-activating G protein-coupled receptor signaling pathway (GO:0007189)	0.479365	0.500238	ADM
negative regulation of response to external stimulus (GO:0032102)	0.479365	0.500238	SERPINE1
cellular response to organic substance (GO:0071310)	0.493611	0.514724	PDGFB
fatty acid metabolic process (GO:0006631)	0.496413	0.516422	MSMO1
regulation of tumor necrosis factor production (GO:0032680)	0.496413	0.516422	THBS1
innate immune response (GO:0045087)	0.496698	0.516422	CD74;IFITM2
cellular response to cytokine stimulus (GO:0071345)	0.4967	0.516422	IL32;IFITM2;CSF2
protein targeting (GO:0006605)	0.4992	0.518259	SORL1
regulation of phosphorylation (GO:0042325)	0.4992	0.518259	THBS1
synapse organization (GO:0050808)	0.501972	0.520754	AGRN
plasma membrane bounded cell projection organization (GO:0120036)	0.50747	0.526072	TBC1D23
positive regulation of apoptotic process (GO:0043065)	0.510606	0.528935	NGFR;PMAIP1
regulation of response to external stimulus (GO:0032101)	0.512907	0.530542	BIRC3
positive regulation of canonical Wnt signaling pathway (GO:0090263)	0.512907	0.530542	KANK1
cellular response to hypoxia (GO:0071456)	0.515604	0.532941	PMAIP1
cellular macromolecule biosynthetic process (GO:0034645)	0.517466	0.534086	RBBP8;CDK1
cilium assembly (GO:0060271)	0.517466	0.534086	CDK1;TUBA4A
negative regulation of inflammatory response to antigenic stimulus (GO:0002862)	0.528866	0.545056	ADM
cellular calcium ion homeostasis (GO:0006874)	0.528866	0.545056	ATP1B1
regulation of inflammatory response to antigenic stimulus (GO:0002861)	0.531475	0.547346	ADM
potassium ion transmembrane transport (GO:0071805)	0.53665	0.551872	ATP1B1
protein dephosphorylation (GO:0006470)	0.53665	0.551872	PTPRK
neuron projection morphogenesis (GO:0048812)	0.539216	0.554108	SGK1
regulation of small GTPase mediated signal transduction (GO:0051056)	0.541769	0.556326	ITGAV
chromatin organization (GO:0006325)	0.544307	0.558122	HMGB2
protein localization to organelle (GO:0033365)	0.544307	0.558122	SORL1
negative regulation of DNA-binding transcription factor activity (GO:0043433)	0.546831	0.560304	GLIS2
regulation of cytokine production (GO:0001817)	0.564117	0.577597	CADM1
actin filament organization (GO:0007015)	0.568934	0.581687	RHOBTB3
negative regulation of protein phosphorylation (GO:0001933)	0.568934	0.581687	ERRFI1
dephosphorylation (GO:0016311)	0.571324	0.583286	PTPRK
positive regulation of Wnt signaling pathway (GO:0030177)	0.571324	0.583286	KANK1
positive regulation of protein kinase activity (GO:0045860)	0.573699	0.585289	PDGFB
cellular response to starvation (GO:0009267)	0.583073	0.594424	PMAIP1
gene expression (GO:0010467)	0.585606	0.596576	TSPAN5;SORL1
adenylate cyclase-modulating G protein-coupled receptor signaling pathway (GO:0007188)	0.598988	0.609769	ADM
mitochondrion organization (GO:0007005)	0.620685	0.631402	PARP1
negative regulation of immune response (GO:0050777)	0.626965	0.636874	ADM
regulation of translation (GO:0006417)	0.626965	0.636874	THBS1
protein stabilization (GO:0050821)	0.629035	0.63806	ATP1B1
regulation of immune response (GO:0050776)	0.629035	0.63806	BIRC3
negative regulation of cytokine production (GO:0001818)	0.635177	0.643828	THBS1
endoplasmic reticulum to Golgi vesicle-mediated transport (GO:0006888)	0.641218	0.649486	LMAN1
negative regulation of macromolecule metabolic process (GO:0010605)	0.658754	0.666294	PDGFB
cellular response to tumor necrosis factor (GO:0071356)	0.658754	0.666294	BIRC3
negative regulation of intracellular signal transduction (GO:1902532)	0.666273	0.672936	THBS1
regulation of signal transduction (GO:0009966)	0.666273	0.672936	IGFBP2
ncRNA processing (GO:0034470)	0.671804	0.678038	SMAD2
positive regulation of GTPase activity (GO:0043547)	0.694741	0.700687	AGRN
regulation of cell growth (GO:0001558)	0.699804	0.70529	SGK1
regulation of transcription, DNA-templated (GO:0006355)	0.702058	0.707058	SMAD2;CD74;CENPF;CSF2;BASP1;RBBP8;PDGFB;HMGB2;PTPRK;DKK3;GLIS2
transcription, DNA-templated (GO:0006351)	0.706426	0.710951	PARP1
regulation of autophagy (GO:0010506)	0.722353	0.726463	MET
membrane organization (GO:0061024)	0.738886	0.742562	SYNGR2
neutrophil degranulation (GO:0043312)	0.745875	0.749053	OLR1;ITGAV
neutrophil activation involved in immune response (GO:0002283)	0.750006	0.752668	OLR1;ITGAV
neutrophil mediated immunity (GO:0002446)	0.753067	0.755203	OLR1;ITGAV
proteolysis (GO:0006508)	0.796951	0.798646	OLR1
transcription by RNA polymerase II (GO:0006366)	0.831213	0.83239	PARP1
negative regulation of gene expression (GO:0010629)	0.833094	0.833684	PDGFB
organelle assembly (GO:0070925)	0.906445	0.906445	CENPF
